# Supplementary material for: Concordant RNA-protein evidence and human tissue metabolomics prioritize UPP1-associated nucleotide remodeling in prostate cancer
Source: PLoS One. 2026 Jul 31;21(7):e0354354. doi: 10.1371/journal.pone.0354354 (PMC13426977; doi:10.1371/journal.pone.0354354)
Supplement: S1 Data — (ZIP) [file pone.0354354.s001.zip]

Archive with 11 entries (11 files):
- analysis_summary_counts.csv
- rna_protein_overlap_7_genes.csv
- rna_protein_matched_all.csv
- repeated_cv_auc_scores.csv
- repeated_cv_auc_summary.csv
- final_figure_candidate_auc_scores.csv
- string_ppi_node_attributes.csv
- string_ppi_degree_top15.csv
- ST000784_sample_factors.csv
- ST000784_paired_differential_results.csv
- ST000784_pyrimidine_targets.csv
