# Supplementary material for: Concordant RNA-protein evidence and human tissue metabolomics prioritize UPP1-associated nucleotide remodeling in prostate cancer
Source: PLoS One. 2026 Jul 31;21(7):e0354354. doi: 10.1371/journal.pone.0354354 (PMC13426977; doi:10.1371/journal.pone.0354354)
Supplement: S1 Data — (ZIP) [file pone.0354354.s001.zip › analysis_summary_counts.csv]

Layer	Context	Features_analyzed	Samples_or_cells	Significant	Up	Down
RNA	PC3 parental vs drug-resistant cells	7511	27	57	45	12
Protein	PC3 parental vs drug-resistant cells	1487	144	1069	1033	36
Metabolite	CTD-MYC vs CTD-WT prostate model	414	12	69	37	32
