# Supplementary material for: Concordant RNA-protein evidence and human tissue metabolomics prioritize UPP1-associated nucleotide remodeling in prostate cancer
Source: PLoS One. 2026 Jul 31;21(7):e0354354. doi: 10.1371/journal.pone.0354354 (PMC13426977; doi:10.1371/journal.pone.0354354)
Supplement: S1 Data — (ZIP) [file pone.0354354.s001.zip › rna_protein_overlap_7_genes.csv]

Gene	log2FC_rna	pvalue_rna	padj_rna	sig_rna	log2FC_prot	pvalue_prot	padj_prot	sig_prot	both_significant	concordant_direction	concordant_significant
ANP32A	-2.9899625977272724	1.814279249013884e-05	0.0145058114408462	True	0.956677438	1.59e-07	5.22e-07	True	True	False	False
DSP	2.832130306818182	0.0001830424424353	0.0371576158143757	True	0.433033333	2.3e-14	2.36e-13	True	True	True	True
FLNC	3.17894875	6.203497695257688e-05	0.0258858173272669	True	0.432052778	2.15e-11	1.28e-10	True	True	True	True
IGF2R	2.34333499375	0.0001242405882892	0.0358911945631002	True	0.976686111	5.87e-22	2.42e-20	True	True	True	True
PCNA	-4.296068772727272	3.594201024279277e-07	0.0017046399423664	True	1.092725833	4.43e-11	2.56e-10	True	True	False	False
PLEC	2.386588772727273	0.0002577261386689	0.0430173561676026	True	0.423406944	4.06e-15	4.76e-14	True	True	True	True
UPP1	2.9336154477272727	0.0001710289324124	0.0370068331352897	True	1.953085714	9.94e-09	4.04e-08	True	True	True	True
