# Supplementary material for: Concordant RNA-protein evidence and human tissue metabolomics prioritize UPP1-associated nucleotide remodeling in prostate cancer
Source: PLoS One. 2026 Jul 31;21(7):e0354354. doi: 10.1371/journal.pone.0354354 (PMC13426977; doi:10.1371/journal.pone.0354354)
Supplement: S1 Data — (ZIP) [file pone.0354354.s001.zip › rna_protein_matched_all.csv]

Gene	log2FC_rna	pvalue_rna	padj_rna	sig_rna	log2FC_prot	pvalue_prot	padj_prot	sig_prot	both_significant	concordant_direction	concordant_significant
SRSF9	-3.160977943181818	0.0160870228142125	0.2185104577824633	False	0.663136111	9.07e-11	4.96e-10	True	False	False	False
CDK1	-2.7019165625	0.0308771678158347	0.2770829240916784	False	0.661391406	8.83e-05	0.000189668	True	False	False	False
DUT	-2.5025869920454547	0.0033629115546966	0.1231375354243837	False	0.906692584	1.23e-07	4.09e-07	True	False	False	False
PDIA6	-2.749611347727273	0.0633677628695409	0.3626992584639003	False	0.500550595	0.002432324	0.004143031	True	False	False	False
FKBP3	-3.345965794318181	0.017685547020299	0.2256683559978055	False	0.185622006	0.070449038	0.091571433	False	False	False	False
FABP5	-1.5417375784090908	0.1648251095918749	0.5286544924936527	False	0.782639752	9.61e-08	3.29e-07	True	False	False	False
SH3BGRL3	-1.685568544318182	0.1532793549857412	0.5151104756866672	False	0.296831944	0.002279953	0.003907764	True	False	False	False
PCNA	-4.296068772727272	3.594201024279277e-07	0.0017046399423664	True	1.092725833	4.43e-11	2.56e-10	True	True	False	False
SSB	-1.1443953852272726	0.1971327252419402	0.5688297730665438	False	0.381080556	0.013432389	0.020278134	True	False	False	False
GAPDH	-2.4837762159090904	0.1316081705551149	0.4910625777642662	False	0.715913165	0.000418683	0.00081811	True	False	False	False
RRM2	-2.530611065909091	0.0694227988044496	0.3741240036516522	False	0.519151778	5.61e-06	1.46e-05	True	False	False	False
NDUFAF4	-1.6263389556818184	0.1888777333654857	0.5596294498257053	False	-0.015135944	0.949270783	0.956993664	False	False	True	False
LXN	-0.2571505590909089	0.7676248119172134	0.9284428280692738	False	-1.107507609	8.43e-05	0.000181742	True	False	True	False
SBDS	0.5651468636363637	0.490773685080728	0.8021433433098732	False	0.413685476	0.011727567	0.017812965	True	False	True	False
HTATIP2	-0.2928730227272726	0.7362784532741931	0.9169158220025656	False	0.637069118	0.001234416	0.002230348	True	False	False	False
PSMD6	-0.8454928465909091	0.4277918244983283	0.7615253621686554	False	0.505761667	0.049431593	0.066822526	False	False	False	False
DEGS1	-1.3095919977272727	0.0623938936706947	0.3596627285960002	False	0.250053289	0.056663676	0.075568508	False	False	False	False
ANXA3	0.3258574090909092	0.7475883748554022	0.9208597340436626	False	0.348198386	0.021247439	0.03079429	True	False	True	False
MCM3	-2.7193458232954546	0.0083985191618776	0.1677693548533595	False	0.785705556	3.07e-09	1.34e-08	True	False	False	False
PPIB	-1.015797171590909	0.2073642514066543	0.5824655543438222	False	0.454494345	0.000247342	0.000500405	True	False	False	False
GSTM3	-2.224353375	0.0600035462308735	0.3543133928774299	False	0.737133333	5.32e-11	3.02e-10	True	False	False	False
BCAS2	-0.7430577272727273	0.4402304820803298	0.7684003502150801	False	1.965163456	2.56e-16	3.85e-15	True	False	False	False
APEX1	-1.6662366761363638	0.1424375741631697	0.5029954860536106	False	0.881301389	1.35e-08	5.4e-08	True	False	False	False
PRDX1	-3.650378920454546	0.0072598002088344	0.1606715432800059	False	1.67363748	7.46e-15	8.34e-14	True	False	False	False
LDHA	-2.675981238636364	0.0065738539698592	0.1573629928791828	False	1.627612197	4.13e-16	5.85e-15	True	False	False	False
PRDX2	-2.211519977272727	0.040027422019375	0.3074089639954255	False	1.217179048	1.85e-10	9.64e-10	True	False	False	False
MRPL50	-0.6591645443181818	0.4517648451091135	0.7750786704170417	False	0.302084641	0.234159056	0.275470345	False	False	False	False
CRABP2	-1.0637098295454546	0.2355534468228649	0.6132554381582455	False	0.600604167	8.72e-09	3.55e-08	True	False	False	False
LIMA1	1.5798105943181822	0.0223011509443975	0.2483742658192793	False	1.612113067	6.89e-06	1.76e-05	True	False	True	False
DAD1	-0.5900751022727275	0.4975006658252727	0.8043659195593987	False	2.03903597	2.09e-20	6.76e-19	True	False	False	False
MKI67	-2.050525414772728	0.0740110547105953	0.38284919554496	False	0.538809722	1.6e-07	5.23e-07	True	False	False	False
MRPL3	-2.3675965000000003	0.0266495732529187	0.2640698478927076	False	2.40245534	3.24e-07	1.02e-06	True	False	False	False
CACYBP	-1.6749118750000005	0.2211877005720688	0.5997620285187036	False	0.603589978	8.96e-05	0.000192173	True	False	False	False
FKBP4	-3.1058112090909087	0.0030767893828266	0.1197074896947092	False	0.599765278	5.9e-10	2.86e-09	True	False	False	False
CCT5	-1.5780417272727272	0.1235146027666269	0.4778003918946893	False	0.913034986	0.004038319	0.006620705	True	False	False	False
MAT2B	0.6189014215909091	0.536206500311567	0.8258041877876112	False	0.648238615	0.029113715	0.04126987	True	False	True	False
TCP1	-2.9448760511363634	0.0027627105775399	0.1144897582014858	False	1.925559722	1.68e-12	1.19e-11	True	False	False	False
STK26	0.0437088148295454	0.9548054786627934	0.9857442870465228	False	0.206366667	0.070658586	0.091763596	False	False	True	False
CCT4	-1.350965265909091	0.1369346241266777	0.4952739171318002	False	0.634775196	0.005078396	0.008208234	True	False	False	False
NUDT5	-2.6311240227272727	0.0086164479458602	0.1696800970417613	False	0.973186385	3.29e-10	1.64e-09	True	False	False	False
UGDH	-1.4624740454545455	0.1754505883527647	0.5446192714313707	False	0.596745833	0.000606528	0.00115481	True	False	False	False
YWHAQ	-2.170388761363636	0.0119147019456015	0.1915118721408991	False	-0.784202857	0.003351552	0.005587172	True	False	True	False
MAT2A	-2.678764619318182	0.0277773377942377	0.2678248834050322	False	0.483231037	0.103552458	0.129943043	False	False	False	False
HMGB3	-2.208591039772727	0.0110706029581384	0.1877004488004018	False	2.262640493	1.09e-10	5.88e-10	True	False	False	False
PDCD10	-1.2506835056818182	0.049660190268043	0.3310898283011098	False	0.716378356	5.24e-11	2.99e-10	True	False	False	False
MTX2	0.42407651875	0.4760586135857404	0.7917795054567086	False	-0.774092063	0.031196506	0.044054326	True	False	False	False
TMEM167A	-0.9493086045454546	0.3374825756400683	0.6968096562277483	False	0.282431944	0.04220111	0.057997275	False	False	False	False
CDCA8	-3.345861482954546	0.0017132357422277	0.0925763572652733	False	1.034226389	7.85e-07	2.34e-06	True	False	False	False
TMX3	0.255880125	0.8584513656944672	0.95691794048338	False	0.599542424	0.008087537	0.012579673	True	False	True	False
SMC4	-1.785217488636364	0.0844250216370365	0.4055014543937141	False	0.614940264	0.001043372	0.001906013	True	False	False	False
RAB32	0.6774330176136363	0.4109960223067048	0.7529246642794293	False	0.731639846	2.87e-06	7.91e-06	True	False	True	False
BCCIP	-1.8249811465909087	0.0770973451232636	0.3886430598797538	False	0.208525	0.089379771	0.113790855	False	False	False	False
CPA4	4.737525465909091	0.0007534249707998	0.0628774995075285	False	0.375982604	0.149543052	0.183021003	False	False	True	False
PRDX4	-0.1790816363636362	0.7905349530943633	0.9359147480340556	False	1.41933996	3.3e-17	5.85e-16	True	False	False	False
SEC23B	-0.7601257468181819	0.3594697566603458	0.7188438078476725	False	0.6497875	1.61e-06	4.62e-06	True	False	False	False
ABHD10	-0.5472844079545456	0.4441481366828291	0.769726962303814	False	0.800978778	7.54e-10	3.58e-09	True	False	False	False
ATXN10	0.1370701988636362	0.8289210983821748	0.9457734118104988	False	0.419687872	2.32e-05	5.43e-05	True	False	True	False
CHORDC1	-0.8006102943181819	0.3930000839819196	0.7444812184144227	False	0.579829766	0.000417327	0.000816534	True	False	False	False
NHERF1	-1.0283940193181818	0.4372945215880579	0.7665109502748265	False	0.729298611	0.000677542	0.001276938	True	False	False	False
BAG2	-0.7506407045454543	0.3408207279383523	0.7007677217478686	False	0.350669163	0.003140985	0.005253818	True	False	False	False
MCM7	-2.144353299431818	0.0297931049076631	0.2742353075508059	False	-0.115025522	0.54199818	0.584022677	False	False	True	False
KPNA2	-1.1909110454545453	0.2503729954121951	0.6289990471949255	False	0.034501661	0.865982817	0.885637172	False	False	False	False
PNP	-1.0269255	0.3861014567265132	0.7407222155454715	False	0.351940278	0.001599343	0.0028178	True	False	False	False
VBP1	-2.116325130681818	0.0035227475743913	0.1267731074011755	False	0.770663302	3.09e-06	8.46e-06	True	False	False	False
NAA50	-1.266827602272727	0.1402829816529971	0.4986585306179184	False	0.296690875	0.022550239	0.032492447	True	False	False	False
MACROH2A1	-1.1467707045454547	0.1017202269202044	0.4388401059147937	False	0.736313889	1.71e-11	1.03e-10	True	False	False	False
PDHX	0.4184276534090909	0.601378241062442	0.8603859216222083	False	0.195154202	0.058633306	0.07782488	False	False	True	False
METAP1	-1.491324960227273	0.155907072150863	0.5185534089657212	False	1.080664257	3.82e-08	1.42e-07	True	False	False	False
PSPH	-0.259510190909091	0.7405911395985663	0.918725201805662	False	-0.389176389	0.000177256	0.000368127	True	False	True	False
ATP5F1C	-2.4259016420454547	0.0035571543191521	0.1268000427984585	False	0.773913725	6.95e-06	1.77e-05	True	False	False	False
IFT25	-0.0476864863636363	0.9504059927781586	0.9840776691145228	False	-0.023763077	0.856042598	0.877886444	False	False	True	False
TUBB4B	-0.9611691761363635	0.3193849342828513	0.6812377592533682	False	2.58560631	1.66e-31	1.9000000000000002e-29	True	False	False	False
SMARCA5	-0.8059092443181818	0.287724599629253	0.6562320710914155	False	0.669640278	5.98e-16	8.15e-15	True	False	False	False
UTP11	-1.7511602795454548	0.0877272949453219	0.4101255599107631	False	0.620852564	0.044595927	0.061006572	False	False	False	False
DNTTIP2	0.9100717045454548	0.3182716814216298	0.6812377592533682	False	-0.148268056	0.245805802	0.287579251	False	False	False	False
NCEH1	-0.2162507499999999	0.8108161465638086	0.9405553147591926	False	-0.660606794	0.409346658	0.454252597	False	False	True	False
PPA1	-0.6851138011363642	0.4336157539517331	0.7644174301646872	False	1.472428401	2.42e-08	9.44e-08	True	False	False	False
RWDD1	-0.6676877556818183	0.3745901063929893	0.7301975045026361	False	0.735637513	2.16e-09	9.54e-09	True	False	False	False
NOC2L	0.2906086170454543	0.8142436087586438	0.9408112219665294	False	1.186455616	2.34e-13	1.97e-12	True	False	True	False
RCN1	-0.275572165909091	0.7587603588167088	0.925470778673644	False	-0.496980144	0.041715444	0.057382854	False	False	True	False
GNAI3	-0.6334509534090909	0.3941849061415482	0.7455934518622298	False	0.473321196	3.87e-06	1.04e-05	True	False	False	False
TFB2M	-0.7736867352272727	0.3006627720729171	0.6669456825279623	False	0.25069129	0.646105596	0.682357259	False	False	False	False
TPX2	0.1045193420454544	0.90509809208691	0.9715937062998566	False	0.467715278	0.000243975	0.000495301	True	False	True	False
CSE1L	-2.878472579545454	0.0045590037293799	0.1383360926702395	False	1.015688889	9.820000000000001e-27	6.3499999999999995e-25	True	False	False	False
TSN	-1.0457304488636363	0.2263097267566365	0.6065058273560594	False	0.910110358	4.03e-07	1.25e-06	True	False	False	False
GOT1	-1.188716840909091	0.209615546403941	0.585248889981549	False	0.944554167	7.94e-16	1.05e-14	True	False	False	False
SMC2	-0.4816866534090909	0.5804571831231358	0.8498651720282816	False	0.37915	0.002242547	0.003850655	True	False	False	False
TRMT10C	-0.7921448329545453	0.3202712390732432	0.681761968160706	False	1.103035238	0.007894969	0.012344709	True	False	False	False
UQCRC1	-0.4438296761363638	0.5958227458757904	0.8565243131233834	False	0.882322146	3.1e-06	8.47e-06	True	False	False	False
XRCC6	-2.1304578863636365	0.0201894524442	0.2384323542584691	False	0.219651858	0.047435053	0.064357595	False	False	False	False
MRPS28	-0.7677842926136363	0.2415811152654861	0.6183697721935503	False	1.878338889	0.000562904	0.001080049	True	False	False	False
ATG3	-0.5594448522727276	0.3523235408183179	0.7112982006501002	False	0.796042198	0.002355434	0.00403053	True	False	False	False
SKIC8	-1.1059969545454544	0.1641683024126378	0.528306820660378	False	1.088998273	4.86e-07	1.49e-06	True	False	False	False
CBR1	-0.8869080636363638	0.1528258562668003	0.5151104756866672	False	1.352409685	7.48e-14	6.62e-13	True	False	False	False
EIF4H	-0.7946738977272728	0.4424313950109467	0.7692366222053753	False	-0.377532308	0.21630854	0.257320639	False	False	True	False
CKAP5	-1.0768669113636364	0.2803623594314267	0.6504698376754643	False	1.234652778	5.13e-19	1.23e-17	True	False	False	False
PHB1	-1.9470422892045451	0.0293821675764552	0.2725043415038919	False	0.237168056	0.115807257	0.14410493	False	False	False	False
NUP107	-1.7648271420454544	0.0564095961718619	0.3447457093953254	False	0.411244444	9.75e-05	0.000208555	True	False	False	False
EIF2B3	-2.9839872840909085	0.0379281731085594	0.298048968188142	False	0.265663529	0.207493037	0.247427543	False	False	False	False
RABGGTB	-0.8691488068181819	0.2472842161277698	0.6262143450221439	False	0.630257143	0.031126782	0.043997648	True	False	False	False
PROCR	0.0405331761363634	0.956787204297058	0.9859275519722572	False	0.899465357	1.38e-06	4e-06	True	False	True	False
DRG1	0.283564240340909	0.7582495239283951	0.925470778673644	False	0.834535369	7.4e-07	2.22e-06	True	False	True	False
SPINT2	-1.6385104829545454	0.1902360987620701	0.5603498312885525	False	0.642752778	1.82e-05	4.36e-05	True	False	False	False
NDUFA8	-0.9647173863636364	0.2312785361019002	0.6113374414436177	False	0.639128535	4.43e-13	3.56e-12	True	False	False	False
TRIM58	2.9795792346590906	0.0018037797930112	0.0934840469054185	False	0.501908333	5.77e-07	1.76e-06	True	False	True	False
SEC11A	0.4007189431818184	0.6247428220314073	0.870655081104072	False	0.541897015	0.003693321	0.006095415	True	False	True	False
BZW1	-0.3064498045454544	0.6969763955804873	0.901807012438422	False	1.161450267	1.45e-06	4.16e-06	True	False	False	False
FEN1	-1.7595108011363636	0.084166880686428	0.404982345186266	False	0.34360534	0.027305866	0.0389672	True	False	False	False
SERPINB5	-1.6141281289772729	0.1003781783831063	0.4362572352797374	False	0.995059761	3.4e-15	4.08e-14	True	False	False	False
MCM6	-2.4280120000000003	0.039646939410715	0.3066819381193418	False	0.859781373	2.13e-09	9.47e-09	True	False	False	False
DTYMK	-1.723021539772727	0.0338176080184231	0.288839575990416	False	1.875867606	1.55e-14	1.63e-13	True	False	False	False
NUDT21	-2.1080562778409093	0.0357410741350427	0.2940319910496231	False	-0.26762722	0.115247441	0.143648738	False	False	True	False
MRPL21	-1.2970909522727267	0.1535740579063193	0.5151104756866672	False	0.625812418	8.14e-08	2.84e-07	True	False	False	False
PSMD10	-1.873821563636364	0.0196950214555678	0.2368058115928867	False	0.172097917	0.388596218	0.43414168	False	False	False	False
RAE1	-0.0909606193181818	0.9164498116853032	0.9751257249791528	False	0.297305294	0.193603306	0.232355218	False	False	False	False
RAN	-1.4553318920454554	0.1167962269182018	0.4653904959440317	False	1.66584317	1.02e-12	7.39e-12	True	False	False	False
ANP32A	-2.9899625977272724	1.814279249013884e-05	0.0145058114408462	True	0.956677438	1.59e-07	5.22e-07	True	True	False	False
ZMPSTE24	-2.179918284090909	0.0005480395863866	0.0527179417900482	False	1.848922334	2.59e-16	3.85e-15	True	False	False	False
SLC35F2	-1.6965216363636364	0.0402974534162729	0.3080667831797289	False	0.299734722	0.063639578	0.08359722	False	False	False	False
MTMR2	-2.5320798789772727	0.0001490863542132	0.0370068331352897	True	-0.113300978	0.651028804	0.687068723	False	False	True	False
CCT8	-0.8718183238636361	0.1141549602089026	0.4621186405008812	False	0.691405556	5.69e-13	4.38e-12	True	False	False	False
CDC23	-1.1064768749999998	0.2867213203875463	0.6553754830891237	False	0.735324487	0.000102574	0.000218207	True	False	False	False
PHB2	-1.9393043409090909	0.0293331745775627	0.2725043415038919	False	0.894040278	2.31e-18	4.9e-17	True	False	False	False
SUMO2	-2.255077761363636	0.0276924757068906	0.2678248834050322	False	0.211698611	0.160209068	0.195271217	False	False	False	False
RFC4	-2.9507194488636364	0.0003748420175743	0.0493936560351008	True	0.060119656	0.672047556	0.706243616	False	False	False	False
PSMA5	-0.8744230286363632	0.2757948890083559	0.6465925096009387	False	0.66713263	0.00108078	0.001967099	True	False	False	False
SDHB	-2.3474984670454546	0.0127512610103415	0.1974736524714953	False	0.295384286	0.048963082	0.066249411	False	False	False	False
NOP16	-0.8281313238636364	0.2823723642144888	0.6531871966784802	False	0.708410656	5.44e-05	0.000119407	True	False	False	False
CSTF1	-0.4619933789772728	0.6626405347014951	0.8895825597071262	False	0.860805556	3.95e-18	8.06e-17	True	False	False	False
PSMD5	0.1754103914772727	0.8152900266043329	0.941080929901574	False	0.926904167	2.25e-16	3.42e-15	True	False	True	False
BRIX1	-1.4029138008522728	0.1721446740581141	0.5419021990152958	False	0.100555556	0.385637189	0.431809111	False	False	False	False
SELENOT	-0.925058222727272	0.1072785755550251	0.4490328473389052	False	0.822615278	2.38e-10	1.2e-09	True	False	False	False
HSPA8	-1.7700341818181813	0.0061983482326114	0.1541171695647646	False	0.435622222	0.004408102	0.007163767	True	False	False	False
PPAT	0.7010320261363636	0.4381591432357355	0.7673148344237841	False	0.512240152	0.183521318	0.22114765	False	False	True	False
MRPL19	-1.7424709295454544	0.0759665539101766	0.3880437936102573	False	-0.676319444	0.113877109	0.142179061	False	False	True	False
MARS1	-1.1227571931818183	0.2168616885058676	0.5940365216511931	False	0.057234722	0.608344923	0.646611079	False	False	False	False
AASDHPPT	-1.5919594164772728	0.1732446538670956	0.5421835813315646	False	0.454697913	0.001009812	0.00185153	True	False	False	False
USP15	-0.0835172670454545	0.9288901531991852	0.9776300383423048	False	0.954069444	1.75e-11	1.05e-10	True	False	False	False
SSBP1	-1.588456045454545	0.1225441770884319	0.4765221581358255	False	0.521931944	9.09e-10	4.28e-09	True	False	False	False
HSD17B10	-0.8729217102272727	0.3085165566206114	0.6739001963265161	False	1.070168056	6.27e-17	1.06e-15	True	False	False	False
SLC16A1	-0.3765360113636362	0.5782358620444452	0.848577729072449	False	0.405259091	0.00035132	0.00069655	True	False	False	False
SURF2	-0.8852936454545453	0.3553803269455204	0.7152140210572802	False	0.186794163	0.276203022	0.319125014	False	False	False	False
RRP9	0.7263695170454545	0.318513367327963	0.6812377592533682	False	0.968273749	0.002877471	0.004829345	True	False	True	False
MRPL14	-0.0544392500000001	0.9287613008905208	0.9776300383423048	False	1.288610081	2.28e-07	7.27e-07	True	False	False	False
NDUFAF2	-0.707418710056818	0.4240713718380169	0.7598282618977446	False	1.181854048	1.19e-17	2.24e-16	True	False	False	False
TMED7	1.1327965960227273	0.1237562257924853	0.4778003918946893	False	0.890309619	3.1e-12	2.12e-11	True	False	True	False
S100A16	-0.463333556818182	0.5434750050203196	0.8305271134705231	False	0.701962562	2.09e-10	1.07e-09	True	False	False	False
GNPNAT1	0.3100038352272726	0.769792537132796	0.929418380711209	False	0.910191667	0.001239788	0.002237335	True	False	True	False
ERMP1	-0.9398971965909088	0.3658761076078035	0.7244878701764688	False	0.695754167	0.000225507	0.000460616	True	False	False	False
KIFBP	-1.8977430909090909	0.1291891547678259	0.4877652441399467	False	-1.412369091	0.001269351	0.002282376	True	False	True	False
FARSA	-1.1513784318181817	0.1225735949392725	0.4765221581358255	False	0.428430556	0.012183147	0.018486061	True	False	False	False
GBE1	0.859572125	0.3357477881873227	0.6957484883708107	False	0.563650661	8.55e-06	2.15e-05	True	False	True	False
HSPA1A	1.167633409090909	0.1645266951615865	0.528626989159413	False	0.471236111	2.73e-05	6.29e-05	True	False	True	False
DLAT	-1.6586279852272727	0.1660152557265348	0.5303555045893291	False	0.693093045	9.26e-06	2.32e-05	True	False	False	False
PSMC3	-0.0272796659090908	0.9751167963811256	0.9930986112025266	False	0.276613556	0.008036001	0.0125126	True	False	False	False
RBBP7	-1.624299318181818	0.0338795553680244	0.288839575990416	False	0.593613912	0.01008525	0.015508549	True	False	False	False
SND1	-0.7653852329545455	0.2892793369528915	0.6567914282267797	False	0.497790278	4.27e-09	1.81e-08	True	False	False	False
FUBP3	0.3430593011363638	0.6554554005090928	0.8862512175020335	False	0.867397222	1.34e-10	7.06e-10	True	False	True	False
H2BC12	0.3332421244318184	0.8190917600740641	0.9415446253796532	False	0.743754866	0.058972689	0.078157209	False	False	True	False
GRPEL1	-1.0278356761363634	0.2594955304939177	0.6354576080977125	False	0.714121111	6.83e-06	1.75e-05	True	False	False	False
ITGB4	-0.5123888431818182	0.4984841702832369	0.8046578563882483	False	1.877501465	1.89e-14	1.97e-13	True	False	False	False
SUGT1	-0.2174548409090909	0.8092241932603204	0.9405553147591926	False	0.386381056	0.19509547	0.23386091	False	False	False	False
ACOT7	-0.999097855681818	0.2698895077039402	0.6419062990387254	False	1.176034049	4.55e-06	1.2e-05	True	False	False	False
SRI	-0.6903688085227275	0.1344355003313775	0.4952739171318002	False	0.532332018	5.99e-06	1.55e-05	True	False	False	False
SLC25A4	-1.434617147727273	0.0529617920626735	0.3371168814592475	False	1.616669444	1.59e-36	4.74e-34	True	False	False	False
DARS1	-0.7093267943181819	0.1636499228187155	0.5278765057834693	False	0.460404167	7.09e-05	0.000154256	True	False	False	False
ABCD3	-0.1355564551136364	0.8649950277179023	0.9581026622316354	False	-0.003208333	0.973778815	0.976405326	False	False	True	False
IMPA1	0.1866818238636363	0.771923948744522	0.9299120888365622	False	1.529648052	7.68e-06	1.94e-05	True	False	True	False
EIF3G	0.1096900267045454	0.912541096595713	0.9740180834943388	False	0.3673	0.066009518	0.08632907	False	False	True	False
MIEN1	-0.4338641068181819	0.623917351961071	0.8704017887406397	False	1.061093419	0.000359383	0.000711589	True	False	False	False
PREP	1.1824087693181815	0.1290346732450302	0.4875148041968925	False	0.415568056	6.61e-09	2.73e-08	True	False	True	False
FAM136A	-1.3004724204545457	0.1139991036639591	0.4620870305558537	False	-0.218373611	0.400962342	0.445808832	False	False	True	False
LYAR	-3.10494695	0.0045383789603531	0.1383360926702395	False	0.684758333	5.57e-09	2.33e-08	True	False	False	False
OTUD6B	-1.3247268329545454	0.0540906072550211	0.3386135558741553	False	-0.278914167	0.223528276	0.26421824	False	False	True	False
PGM1	-0.8343507784090909	0.3354898447988406	0.6957382868540283	False	0.616006944	1.65e-05	3.97e-05	True	False	False	False
CDK9	1.7172965079545452	0.0898391899665841	0.4139767827233213	False	0.92875567	7.02e-05	0.000152967	True	False	True	False
HK2	-0.332415818181818	0.6119558814690593	0.8645562358154297	False	0.051807428	0.660990574	0.696593184	False	False	False	False
UQCRC2	0.2749720840909091	0.6655534849819569	0.8902581432782546	False	0.972191913	0.000147576	0.000309513	True	False	True	False
CAPZA1	-1.8732825795454544	0.022320946535483	0.2483742658192793	False	0.423454444	0.000411868	0.000807979	True	False	False	False
KPNA3	-0.6042521306818184	0.5857265479384659	0.8522650332363072	False	2.567061446	4.2e-39	2.0800000000000002e-36	True	False	False	False
MSH2	-1.5382566142045455	0.0891799451711941	0.4134756593708881	False	0.446566358	5.33e-06	1.39e-05	True	False	False	False
PDHA1	-0.4632695431818183	0.5311084047245098	0.8228455503064754	False	3.115854286	6.22e-13	4.77e-12	True	False	False	False
UCHL3	-1.0995325625000003	0.2493700976199789	0.6288126599550888	False	1.034996104	0.156030074	0.19033365	False	False	False	False
EIF2B1	0.2676108218181819	0.6707898972841672	0.8903299389879847	False	-0.690999672	0.001904154	0.00333115	True	False	False	False
HADHB	-0.8175145795454546	0.49332458682638	0.8034771715420129	False	0.41086341	0.014862266	0.022166689	True	False	False	False
EIF3M	-1.159185613636364	0.0378261225564005	0.298048968188142	False	0.856791961	2.48e-06	6.89e-06	True	False	False	False
P4HA1	-1.2891449318181816	0.0958295704951455	0.4274085590681131	False	0.865116295	0.002378646	0.004060903	True	False	False	False
STX12	-0.2825525	0.7606659340940838	0.9261406761194138	False	1.196391686	1.89e-19	4.92e-18	True	False	False	False
HDHD5	-0.5417829784090906	0.264497387343663	0.6372476226110154	False	1.39165	5.1e-13	4.01e-12	True	False	False	False
KRT10	0.2021657954545452	0.739605389393702	0.918362717760968	False	-0.099676389	0.05952802	0.078718231	False	False	False	False
SERPINB1	-0.6079058693181818	0.4525117039440525	0.7752167242178445	False	0.282681768	0.021300145	0.030840618	True	False	False	False
PCMT1	-0.7122833806818183	0.429236720788783	0.7623253705809067	False	0.800142958	8.74e-11	4.8e-10	True	False	False	False
ALDH9A1	-1.9264443977272725	0.0066958246236945	0.1581463562827441	False	0.36101967	0.069156928	0.090207326	False	False	False	False
MRPL4	-0.7874160681818181	0.3452243193235536	0.7054259492132865	False	0.718439993	0.000573566	0.001096262	True	False	False	False
GSTK1	0.6839104125000001	0.4358689755039482	0.765624853837735	False	0.180772678	0.106010952	0.132915923	False	False	True	False
UBA2	1.034280371022727	0.2658505819794448	0.6379850452714209	False	0.471968056	0.001587291	0.002799883	True	False	True	False
DECR1	0.0189544823863636	0.9839069244468344	0.9951826867091323	False	0.850370266	1.38e-12	9.89e-12	True	False	True	False
AP3S1	-0.3059844650568182	0.7027441540429314	0.9044795834503836	False	1.151677778	2.67e-08	1.03e-07	True	False	False	False
HARS1	-0.6312836522727273	0.5161025234129943	0.8138153010306218	False	0.362897222	0.000804138	0.001494692	True	False	False	False
SRSF7	-1.411525931818182	0.0579930221667185	0.3484656550118678	False	0.369868212	0.002043174	0.003545157	True	False	False	False
PLS1	0.1357308977272726	0.8540770750293153	0.954636823586302	False	2.519485714	3.3e-11	1.92e-10	True	False	True	False
OLA1	-0.737520343181818	0.2719882933216118	0.643434353114528	False	-0.210417703	0.438139774	0.482960596	False	False	True	False
LRRC59	-0.3202936460227272	0.6664059665042721	0.8902581432782546	False	1.523555714	0.003974981	0.006531268	True	False	False	False
DCAF13	-1.0397177045454542	0.0910531795847084	0.4172902097393529	False	0.037704167	0.954327595	0.960483157	False	False	False	False
RHEB	-1.578245625	0.0785126443325068	0.3915726902931332	False	0.971409328	0.004285295	0.006979445	True	False	False	False
CD58	-1.7582442920454542	0.0649380159329015	0.3645362015485974	False	0.124509722	0.382763241	0.429237511	False	False	False	False
FAM107B	1.079217971590909	0.1968953117122	0.5685815787275411	False	1.303198611	3.87e-19	9.43e-18	True	False	True	False
RAB9A	0.5961887085227271	0.5017514608643201	0.8057847386255951	False	0.439391038	0.171796285	0.208199736	False	False	True	False
SRM	-1.687908425	0.0185944402739237	0.2300870525493269	False	1.149511961	7.59e-11	4.2e-10	True	False	False	False
SH3GLB1	1.453287778409091	0.0263063936665669	0.2629553875582606	False	0.509598728	0.000443611	0.000863416	True	False	True	False
DDX18	-0.3372620625	0.587134290594088	0.8528264661868487	False	0.249898531	0.322483469	0.367176813	False	False	False	False
RAP1GDS1	-2.0144639715909087	0.0458051377912634	0.3180220047659132	False	0.069201389	0.669219235	0.704680327	False	False	False	False
SCP2	-0.571330656818182	0.2634748412006737	0.6369307570877111	False	0.860413343	5.91e-07	1.79e-06	True	False	False	False
NCAPD2	-0.6770419948863639	0.3984782348996712	0.7476033033438404	False	1.203958333	1.02e-17	1.95e-16	True	False	False	False
IMP4	-0.6479770511363636	0.3455122157135414	0.7055602772120604	False	0.301261111	0.017449141	0.025639202	True	False	False	False
HSPE1	-1.957551857954546	0.0064119195205849	0.1561437699243631	False	-0.091959722	0.56101366	0.602330189	False	False	True	False
COPS4	-1.5907722102272723	0.1395458783859441	0.4986585306179184	False	0.201537916	0.394072147	0.439269327	False	False	False	False
USP10	-1.5345406732954547	0.055101281201027	0.3418674747115372	False	0.547025	0.010245879	0.015706827	True	False	False	False
EMC8	-1.4162093403409088	0.1826405927057782	0.552455074852194	False	1.370153763	1.91e-07	6.18e-07	True	False	False	False
DNAJB11	1.174277890909091	0.1514049640686178	0.5141060963469206	False	0.337879702	0.027213864	0.038873214	True	False	True	False
TMEM33	-1.3876610625	0.0591291512938837	0.3522515571012063	False	0.436908333	2.25e-05	5.27e-05	True	False	False	False
COPB1	0.5304015590909092	0.4314192943828162	0.7634784000834287	False	1.058757815	2.13e-07	6.8e-07	True	False	True	False
PARK7	-1.9688018284090911	0.0181619668820267	0.2277371172803047	False	1.661258766	4.41e-07	1.36e-06	True	False	False	False
NQO1	-2.117506465909091	0.004345256983022	0.1352206116505669	False	2.09462303	5.790000000000001e-29	4.53e-27	True	False	False	False
RPA1	-1.1097211005681815	0.1347884331227477	0.4952739171318002	False	0.269259722	0.010569172	0.016185746	True	False	False	False
SAMM50	-0.9275989335227272	0.1646736084564511	0.528626989159413	False	-0.110023611	0.42747655	0.472607903	False	False	True	False
NUP205	-2.4241471306818183	0.0189496843485608	0.2318095751499035	False	0.216266667	0.01472822	0.022010918	True	False	False	False
STRAP	-0.376268673863636	0.545445676971398	0.8318461887781057	False	1.033559722	1.04e-19	2.93e-18	True	False	False	False
PIP4K2C	2.0784938022727277	0.0160519066344398	0.2185104577824633	False	0.349042	0.002657627	0.004485688	True	False	True	False
COPS8	-0.4462815965909091	0.5554556736058075	0.8391044980798914	False	0.270320353	0.22169363	0.262466901	False	False	False	False
ATP5F1B	-2.009728125	0.0157620142013272	0.2172265847085668	False	0.883818056	5.58e-19	1.32e-17	True	False	False	False
AK2	-0.5424861477272727	0.5616509832981729	0.8418728965616994	False	2.093185852	4.39e-06	1.16e-05	True	False	False	False
GNL3	-0.0930043693181816	0.8793985925463941	0.9621504484509784	False	0.269354667	0.218041714	0.258968074	False	False	False	False
IARS2	-0.5812323522727276	0.2966177217372338	0.6618822661819259	False	0.502222222	1.34e-08	5.39e-08	True	False	False	False
ADPRS	0.3988046659090909	0.7222712226972652	0.9127535551238634	False	0.648208772	0.000750149	0.001403109	True	False	True	False
KARS1	1.3667338795454549	0.1604783087968182	0.5233836636443343	False	1.142601389	2.51e-11	1.48e-10	True	False	True	False
SEC23A	-0.4197736352272726	0.7288457322425153	0.914636858721278	False	0.642325996	1.45e-09	6.61e-09	True	False	False	False
RAB5A	0.1952195982954546	0.8354724556957401	0.9489238794390904	False	0.263746039	0.040518593	0.055891602	False	False	True	False
PTCD3	-0.6259934801136363	0.2482261670634334	0.6277531113849995	False	0.6257125	2.79e-16	4.11e-15	True	False	False	False
POLR2B	-1.478417316477273	0.1530656101410193	0.5151104756866672	False	0.660740278	4.31e-06	1.14e-05	True	False	False	False
PSMD13	-1.082335863068182	0.1707438291165535	0.539073938837509	False	1.187149921	5.67e-10	2.76e-09	True	False	False	False
PSMB2	-0.5529197843181821	0.2387382698904245	0.6164986153029582	False	-0.097456568	0.421015752	0.465811327	False	False	True	False
CAB39	0.6325886710227271	0.4091493405917603	0.7517418535187652	False	0.423247778	0.000387564	0.000761305	True	False	True	False
ESYT2	-0.1912734403409089	0.7911656125858008	0.9359147480340556	False	0.384170833	0.0001821	0.000377459	True	False	False	False
GMPS	-0.7061168581818181	0.2890356709495808	0.6567914282267797	False	0.626019444	5.75e-10	2.79e-09	True	False	False	False
HNRNPDL	-0.8961454431818179	0.1961243367777573	0.5674880125749262	False	0.858336979	1.01e-09	4.71e-09	True	False	False	False
PYGL	0.9499980965909092	0.3703735776573859	0.7279125414070255	False	0.418580556	0.000810828	0.001505245	True	False	True	False
CCT6A	-1.30301566875	0.0897055719435069	0.4139767827233213	False	1.114905659	8.44e-13	6.18e-12	True	False	False	False
ACADVL	-0.2328729034090908	0.802819237814846	0.9405553147591926	False	0.306279085	0.014409076	0.021577338	True	False	False	False
HK1	0.644886365340909	0.3703727521905131	0.7279125414070255	False	0.558413889	1.86e-10	9.66e-10	True	False	True	False
RMDN1	-1.869733015340909	0.0215454421532651	0.2462892845423948	False	0.396754167	0.043348573	0.059464324	False	False	False	False
UCK2	-1.3479003045454547	0.0303578066254038	0.274911792566272	False	0.895733333	1.03e-11	6.6e-11	True	False	False	False
VPS35	0.2394336437499999	0.7351441457130199	0.9164734786495636	False	1.559365519	9.28e-18	1.82e-16	True	False	True	False
VPS4B	0.5888833181818183	0.4145214631033748	0.7539378677443015	False	0.594327778	1.47e-10	7.74e-10	True	False	True	False
EIF4B	-1.3675924863636362	0.0645947709728658	0.3645362015485974	False	1.523208333	0.015111606	0.022426106	True	False	False	False
DAP3	-0.0132179568181817	0.9857844803059432	0.9955932811050072	False	0.394190904	0.001241657	0.002237993	True	False	False	False
NUP153	-1.436422015340909	0.0503486148351429	0.3323180289498642	False	0.395922222	6.32e-05	0.000138252	True	False	False	False
SH3BGRL	-0.4872014545454544	0.6817050067191623	0.8952270753305108	False	1.959115995	6.84e-19	1.56e-17	True	False	False	False
GRSF1	-1.210516034090909	0.0340411202357957	0.288839575990416	False	0.616380282	0.000157639	0.000328764	True	False	False	False
VDAC1	-0.0185445835227275	0.985010783213581	0.9953485454545096	False	1.150130294	7.39e-08	2.59e-07	True	False	False	False
COMMD2	-0.9862488960227273	0.1598278972207165	0.5221693501630281	False	0.640155804	5.97e-08	2.13e-07	True	False	False	False
SRP54	0.0251528011363635	0.9746351072293514	0.9928772942356786	False	0.611603521	7.87e-06	1.98e-05	True	False	True	False
DBI	-1.0262661534090904	0.1346978899879861	0.4952739171318002	False	0.729756764	5.23e-06	1.37e-05	True	False	False	False
TGM2	0.3548460068181813	0.7110115802710484	0.9085574317547072	False	0.559869733	0.02815605	0.040065117	True	False	True	False
NGDN	1.1000385801136363	0.2871313210152355	0.6559134282680761	False	1.072914216	1.56e-10	8.16e-10	True	False	True	False
AK4	-1.5220365517045455	0.1760236113813357	0.5450384976993503	False	0.559901389	0.000848207	0.001572673	True	False	False	False
PSMA3	-1.9380311477272725	0.0158108804715134	0.217500958281204	False	0.336890278	0.000370369	0.000731393	True	False	False	False
UAP1	1.6526432789772725	0.018703192761799	0.2306169646231656	False	0.5232125	3.73e-05	8.39e-05	True	False	True	False
ARF3	-0.0687574295454547	0.913816886376026	0.9744007145897688	False	1.613156659	1.85e-07	6.01e-07	True	False	False	False
TUBA4A	-0.7509285619318182	0.3713404791628812	0.7282345532617236	False	0.365777778	0.030360526	0.042996288	True	False	False	False
DLD	-1.5545730772727273	0.0902644004330983	0.4149179385881283	False	0.30124456	0.008152919	0.012654897	True	False	False	False
NUDCD1	-0.7481306647727273	0.3551659531457444	0.7149963747192941	False	0.210925948	0.398199976	0.4435381	False	False	False	False
EHD4	-0.6461719090909093	0.4481931944501794	0.7725938102752338	False	-0.069380556	0.558716129	0.600296881	False	False	True	False
LGALS3	0.5013423238636361	0.245141747750072	0.623685629991855	False	0.440034722	0.017957627	0.026308366	True	False	True	False
IDH3B	0.3670659886363636	0.6827959643295298	0.8956480069994932	False	0.330157071	0.102172974	0.128646242	False	False	True	False
ADH5	-1.4608052272727272	0.060827778951984	0.3567857323807842	False	2.132319231	3.93e-13	3.19e-12	True	False	False	False
YTHDF3	1.1351190323863638	0.1936517713954795	0.5638694421391384	False	1.435416071	3.53e-18	7.28e-17	True	False	True	False
SHMT2	1.3531244528409094	0.0967276636731783	0.4279398425871727	False	0.776227778	2.88e-14	2.86e-13	True	False	True	False
TMEM43	0.3564036522727273	0.5070138953467308	0.8084266692856152	False	1.136734512	2.68e-06	7.41e-06	True	False	True	False
ILVBL	1.0981031522727274	0.042329148255677	0.3117002279886183	False	0.221869643	0.372928171	0.420109235	False	False	True	False
SNRPB2	-0.2315154375000003	0.6423860336241101	0.880788882539374	False	0.967887698	1.55e-20	5.12e-19	True	False	False	False
COMT	0.3394166818181818	0.5577989150295579	0.8399105982015947	False	0.161136111	0.359225353	0.406520624	False	False	True	False
TMEM126A	-1.563703485625	0.0923032830959045	0.4190985982793661	False	1.06280608	7.37e-06	1.87e-05	True	False	False	False
ATP5F1A	-0.9472843636363636	0.1167534389558776	0.4653904959440317	False	2.231192036	1.1499999999999999e-23	5.9e-22	True	False	False	False
PITPNB	-1.927851113636364	0.0166901825596515	0.2199297565009529	False	0.295856332	0.063731923	0.083644634	False	False	False	False
BUB3	-0.3278344147727274	0.6444458354672067	0.8815536893879813	False	0.80978228	0.236320144	0.277573502	False	False	False	False
ECHS1	-0.5523038693181812	0.2933927573684665	0.6594667650403839	False	0.947842857	0.060807412	0.080193015	False	False	False	False
NRBP1	-1.6622316954545455	0.1587549273698602	0.5209191913850194	False	0.39018125	0.314421764	0.359115827	False	False	False	False
WBP11	-1.0551255068181815	0.1155469119684263	0.4650909169027991	False	0.206226043	0.641860598	0.67835587	False	False	False	False
FARSB	-1.1049304829545454	0.1673466016367456	0.5326018325820323	False	0.441155556	0.001524719	0.00270879	True	False	False	False
MRPS9	-0.8932017727272727	0.2265532989072425	0.6068622782069538	False	0.829051282	0.005732427	0.009185474	True	False	False	False
SMNDC1	0.2739924721590909	0.6645091746839016	0.8902581432782546	False	1.261068235	7.16e-14	6.41e-13	True	False	True	False
SPTLC1	1.746283478409091	0.0763791878048559	0.3880437936102573	False	0.534842424	0.062654082	0.082375437	False	False	True	False
BAG3	-0.6858981818181817	0.3861893484324412	0.7407222155454715	False	0.054634227	0.764604891	0.792311828	False	False	False	False
RIPK2	0.7219567448863635	0.4190459720685178	0.7569635152012114	False	0.542566784	0.034121971	0.047777186	True	False	True	False
PSAT1	-1.076002409090909	0.2155047817576577	0.592027343623706	False	0.895901545	4.94e-13	3.93e-12	True	False	False	False
DHX9	-1.229493719318182	0.1582298136508635	0.5198880710112143	False	0.394894444	0.000161437	0.000336215	True	False	False	False
USP7	0.3311963511363637	0.6701163783261765	0.8903299389879847	False	-0.477915905	0.000657501	0.001245482	True	False	False	False
RALB	0.3621137727272728	0.549575380889498	0.8353031503991998	False	1.483925833	2.77e-14	2.77e-13	True	False	True	False
ANXA4	-0.2105945340909092	0.8140963444855022	0.9408112219665294	False	0.115463762	0.589730229	0.629525378	False	False	False	False
SAE1	-1.080103704545455	0.163141283943324	0.5272608363589959	False	-0.298661447	0.241552851	0.283495729	False	False	True	False
SLC25A17	0.8397230579545454	0.3209079746633554	0.6822883650097089	False	0.761695006	2.46e-05	5.73e-05	True	False	True	False
CCT2	-0.9784228522727272	0.2203572167102768	0.5981579525518212	False	1.870753901	1.47e-17	2.7e-16	True	False	False	False
CMBL	-2.485400446590909	0.0028793764918989	0.1147038155595458	False	0.29283231	0.075367874	0.097463737	False	False	False	False
PKN2	-1.2470463289772726	0.0536884898576028	0.338300543054073	False	0.581363889	2.43e-11	1.44e-10	True	False	False	False
PPA2	-2.2291465971590907	0.0246149564453995	0.2569839945168854	False	0.181779156	0.520595539	0.564231462	False	False	False	False
NARS2	-1.1433923420454544	0.1113032885018591	0.4568300546106361	False	0.059698611	0.598121448	0.63711074	False	False	False	False
NOL11	-0.4865037159090908	0.3104683445085653	0.676117058742776	False	0.549479475	0.000387071	0.000761305	True	False	False	False
MTAP	-0.8569589562500002	0.2775016606244853	0.6479537537690047	False	0.707942719	4.34e-08	1.59e-07	True	False	False	False
ABCE1	-0.9434694772727276	0.1358766249069464	0.4952739171318002	False	0.841480278	3.31e-06	8.98e-06	True	False	False	False
MRPL27	0.1353371812499999	0.8735324897489297	0.9596469954443198	False	0.286370833	0.001879072	0.003295025	True	False	True	False
HSPA5	-0.5483225909090907	0.4472802297103815	0.7720828625700017	False	0.200904934	0.330295567	0.374923288	False	False	False	False
PGM3	-0.7354	0.4257847301391558	0.760577096433339	False	0.400385294	0.152884344	0.186706341	False	False	False	False
ALG2	1.7747158914772727	0.0241707074860775	0.2553392179014462	False	0.760005596	0.003224686	0.005381715	True	False	True	False
DNAJC3	-0.1964979920454545	0.8220364903566634	0.9425257747578905	False	0.497591941	0.173248288	0.209617741	False	False	False	False
EIF4A3	-0.4647701647727273	0.4715614868697942	0.7890843741956898	False	0.247943333	0.007296094	0.011517295	True	False	False	False
MET	0.3609415073863633	0.6277726946897804	0.8719063055987736	False	0.626683333	3.53e-09	1.52e-08	True	False	True	False
CLINT1	0.3705475113636363	0.6383668052839699	0.8791457648411165	False	1.581472571	6.75e-11	3.78e-10	True	False	True	False
PMPCB	-0.8454670795454546	0.232471422691032	0.6115911929360215	False	0.2489716	0.061447619	0.080932338	False	False	False	False
PSPC1	-0.2133432045454545	0.8284339053963883	0.9455629329466602	False	1.000234412	1.25e-09	5.79e-09	True	False	False	False
TFCP2	0.7998414659090909	0.1742238522316776	0.5436623822651145	False	0.397808929	0.301509758	0.345945224	False	False	True	False
COPS2	0.8720552670454546	0.186639925023717	0.557194080182264	False	1.078228744	7.98e-13	5.88e-12	True	False	True	False
GLOD4	-1.5520531704545453	0.1640279775406967	0.5282919238187038	False	0.320989425	0.02387601	0.034336196	True	False	False	False
RRP12	1.1724150363636363	0.1698795320229746	0.5374747957138006	False	0.677744347	3.69e-07	1.16e-06	True	False	True	False
RPL30	-1.722936704545454	0.1368783532379487	0.4952739171318002	False	0.49533806	0.009407898	0.014511976	True	False	False	False
MTHFD1L	-0.9207858761363634	0.1014993671989651	0.438668022902883	False	0.759962353	3.43e-07	1.08e-06	True	False	False	False
AGK	-1.969018801136364	0.140158395410597	0.4986585306179184	False	0.543737114	0.000125436	0.000264947	True	False	False	False
LYPLA1	-0.7104014488636363	0.4138378983372659	0.7539378677443015	False	0.265225	0.25337049	0.295036741	False	False	False	False
COPE	0.1514678806818182	0.844353396605263	0.9514549152304228	False	-0.206483013	0.669612173	0.704680327	False	False	False	False
FLNC	3.17894875	6.203497695257688e-05	0.0258858173272669	True	0.432052778	2.15e-11	1.28e-10	True	True	True	True
ATP6V1C1	3.5368110715909093	0.0036494773575658	0.1269924910913653	False	0.551123611	1.87e-09	8.39e-09	True	False	True	False
NARS1	0.1553672386363636	0.8384239010976782	0.9509818666784448	False	0.627751389	3.08e-14	2.99e-13	True	False	True	False
RRAGC	1.923133032386364	0.0198029409149039	0.2368469573437001	False	-0.722828534	0.033343116	0.046818898	True	False	False	False
RPL6	-0.4731049431818181	0.4538323610385689	0.7763523252106589	False	0.76988169	5.86e-06	1.51e-05	True	False	False	False
ADO	0.7460669522727272	0.3302958944647537	0.689892231180413	False	0.292427634	0.046235424	0.062902174	False	False	True	False
ARMCX3	1.4959269090909093	0.091391611639094	0.4172902097393529	False	0.796099672	0.000577336	0.001102052	True	False	True	False
ATP6V1A	-0.5712700056818182	0.5225053687084448	0.8172697462990386	False	0.293275	0.030993852	0.043851435	True	False	False	False
PLOD1	-1.084572638636364	0.2550713775022871	0.6322907974982437	False	1.833845952	2.34e-06	6.52e-06	True	False	False	False
ILKAP	-0.4511528534090908	0.5728557691833318	0.8468253655453661	False	0.449602838	0.008104189	0.012592402	True	False	False	False
RUVBL2	-1.4913977477272724	0.0851313193938734	0.4070154932955974	False	0.423134286	0.169104741	0.205105016	False	False	False	False
RUVBL1	-1.2358603565625002	0.0867889365828446	0.4089533893812713	False	0.597283048	0.004733536	0.007675865	True	False	False	False
EPHA2	0.1548934261363639	0.7886549610396334	0.9354365704192976	False	0.200471737	0.099860171	0.126157893	False	False	True	False
LACTB	2.5973908125	0.0032782197006914	0.1212941289255849	False	0.679949323	2.2e-05	5.18e-05	True	False	True	False
DENR	-0.6068295397727272	0.3389691703970893	0.6982988038542342	False	0.467201518	0.005649376	0.009081753	True	False	False	False
LMAN1	-1.1227098125	0.1646694509094787	0.528626989159413	False	-0.006083905	0.975896391	0.977869227	False	False	True	False
RPRD1B	0.3102481869318182	0.6881883592207894	0.8986409537738784	False	0.116268056	0.569414512	0.61046819	False	False	True	False
CARS1	2.8676631045454544	0.0007799351691538	0.0637365427490388	False	0.335588889	1.09e-07	3.69e-07	True	False	True	False
ACP1	-0.5035970681818185	0.5742307859432385	0.8480234827407913	False	-0.452901748	0.283904905	0.327260926	False	False	True	False
RRAS	0.8861748204545455	0.1875663921904893	0.5579644114217182	False	0.594822424	3.19e-08	1.2e-07	True	False	True	False
ACAT1	-0.3830187136363637	0.5617564021139536	0.8418728965616994	False	0.091039063	0.743859279	0.773509613	False	False	False	False
WDR36	-1.3105436727272726	0.139578586498456	0.4986585306179184	False	1.384208333	1.65e-21	6.47e-20	True	False	False	False
RARS1	-1.222656475	0.177912247733063	0.5467087323144004	False	0.612402778	1.77e-06	5.02e-06	True	False	False	False
PFN2	-1.8431780288636368	0.0074842338655759	0.1610718640812053	False	0.9362	0.417259154	0.46199878	False	False	False	False
ERP44	-0.3103593806818181	0.6550384575693153	0.8861795919973705	False	0.684115278	5.45e-15	6.19e-14	True	False	False	False
SLC39A14	-0.9312179152272724	0.230702647115898	0.6110437734263592	False	0.421235394	0.147520464	0.180694341	False	False	False	False
NFKB2	1.889694011363636	0.0522723922021015	0.3361454947174524	False	0.096558333	0.882071712	0.897769087	False	False	True	False
IFIT1	0.1000980056818183	0.9165268994774922	0.9751257249791528	False	0.165041424	0.30715005	0.351602867	False	False	True	False
NAPG	0.2245444414772727	0.7595675962931082	0.9255535716673484	False	0.721978308	0.00633384	0.010062414	True	False	True	False
CTBP2	-0.6238754636363636	0.2804029410245928	0.6504698376754643	False	0.158688889	0.137243079	0.168940776	False	False	False	False
CTPS1	-1.2232021289772728	0.1275392496975326	0.4849140503983982	False	1.69692804	1.95e-11	1.17e-10	True	False	False	False
ACO2	-0.3443181090909091	0.7427555432468886	0.9187807782159718	False	0.200647172	0.308872759	0.353302918	False	False	False	False
NDC1	-2.436716359090909	0.0291606489269456	0.2725043415038919	False	1.307316949	0.00659779	0.010448258	True	False	False	False
CDCP1	1.1052275397727271	0.0665811938263608	0.3693977768131368	False	0.698823361	0.001211871	0.002192277	True	False	True	False
AIMP1	-0.8041490272727273	0.2470656074474497	0.625871763081887	False	1.552632442	7.76e-19	1.75e-17	True	False	False	False
ZPR1	-0.481549696590909	0.5574604292937901	0.8399105982015947	False	0.747453333	0.000482377	0.000935194	True	False	False	False
NME1	-0.941505252272728	0.2016519431033114	0.5753790172874419	False	0.409584722	0.014751335	0.022023328	True	False	False	False
PSMA1	-0.4423373374999999	0.4591311376681867	0.7789776315847641	False	1.237147826	1.21e-15	1.55e-14	True	False	False	False
GPD2	0.4227032517045454	0.6580710841327404	0.8876146210156841	False	1.212029167	3.38e-31	3.35e-29	True	False	True	False
UXS1	0.0131527465909089	0.9852045584039806	0.9953485454545096	False	1.006390141	2.55e-11	1.5e-10	True	False	True	False
RAP2C	-1.0348581704545454	0.3294217042613138	0.688837930471156	False	-0.719171086	0.043249403	0.059383067	False	False	True	False
PFKFB2	2.289899613636364	0.0460527168025342	0.3185100883092402	False	0.792538347	3.37e-06	9.12e-06	True	False	True	False
CMPK1	-1.3467778693181822	0.0407155802220012	0.3081953977904632	False	0.769376672	1.88e-07	6.08e-07	True	False	False	False
AIDA	1.2179528988636363	0.1163617851883494	0.4652071916038817	False	-0.555408333	0.026935407	0.038549519	True	False	False	False
TPBG	0.1292450056818183	0.9010954800781552	0.9704664117484004	False	1.115242268	1.74e-09	7.85e-09	True	False	True	False
HNRNPR	-1.404521596590909	0.0142221015665071	0.2073195328928591	False	0.122873913	0.027589806	0.039334651	True	False	False	False
ATP6AP2	-0.0997725568181815	0.8032747615610126	0.9405553147591926	False	1.859041667	1.3e-14	1.38e-13	True	False	False	False
SNRPB	-0.3747554522727268	0.4475634114804669	0.7720828625700017	False	1.48608303	2.6e-14	2.63e-13	True	False	False	False
PPIH	-0.7099027051136363	0.4266356632315786	0.7607930832223142	False	2.151018052	1.52e-11	9.32e-11	True	False	False	False
PSMD14	-1.8301643847727276	0.0216028252588889	0.2462892845423948	False	3.119868748	2.24e-35	5.55e-33	True	False	False	False
PSMA4	-1.3769829068181816	0.1201585359698219	0.4710383568737149	False	2.077138006	0.03972297	0.054937045	False	False	False	False
DIS3	-0.3086720511363637	0.6945122391922305	0.9014602155486174	False	0.837470833	6.12e-07	1.85e-06	True	False	False	False
BROX	0.8806803863636359	0.2741130484660832	0.6458065443074288	False	-0.01746	0.930243065	0.939722444	False	False	False	False
OAS3	-1.0698537085227275	0.392960179451312	0.7444812184144227	False	0.286797222	0.00273722	0.004604351	True	False	False	False
PLOD3	-0.1138988056818181	0.8655302653070008	0.9581026622316354	False	0.481454545	0.000239959	0.000488124	True	False	False	False
ZNRD2	-0.1691159886363635	0.8282736930628134	0.9455629329466602	False	0.068950075	0.577673086	0.617985524	False	False	False	False
NUP93	-0.1884357954545454	0.7837910333963484	0.9346484209503424	False	0.920314669	4.05e-09	1.73e-08	True	False	False	False
NTPCR	-1.1329727102272726	0.1181161537333357	0.4671834627884029	False	0.307305556	1.08e-06	3.17e-06	True	False	False	False
DYNC1LI1	-0.5406113261363634	0.548157586529084	0.8343060355337801	False	0.812600278	0.00021091	0.000432583	True	False	False	False
SEH1L	-1.5268431460227272	0.0301533103095823	0.274911792566272	False	0.464121988	9.77e-08	3.33e-07	True	False	False	False
PES1	0.1196607499999998	0.913801642887471	0.9744007145897688	False	-0.040247222	0.654932239	0.690698042	False	False	False	False
C11orf68	0.3774758079545455	0.6839646704887072	0.8965547364817941	False	0.349048611	0.0082093	0.012715864	True	False	True	False
NAA25	0.0282111420454546	0.9669371380488888	0.9904542778743288	False	0.539105556	2.68e-12	1.85e-11	True	False	True	False
EIF5	-0.3189039715909092	0.5637921411299365	0.8429640153844863	False	0.732527451	0.000114287	0.000242431	True	False	False	False
BTF3L4	-1.2098806045454544	0.1156070752040375	0.4650909169027991	False	0.578502715	1.66e-08	6.6e-08	True	False	False	False
COPB2	-1.8767624778409089	0.0457868012847394	0.3180220047659132	False	0.468987981	0.002036226	0.003537229	True	False	False	False
SACM1L	-0.8806967903409091	0.2270891947534873	0.6076476458117005	False	0.478370978	0.000549443	0.001059691	True	False	False	False
TPM3	-1.468143329545455	0.1290147867400214	0.4875148041968925	False	0.236480497	0.178897665	0.216101403	False	False	False	False
KPNB1	0.088727754545455	0.8628371471450001	0.957609384005816	False	0.299798611	3.06e-05	7.02e-05	True	False	True	False
AHCY	-0.4762565568181814	0.4529096977240964	0.7754284795089328	False	0.65231881	1.24e-05	3.06e-05	True	False	False	False
CAT	-0.9487392977272726	0.2798341764557017	0.6504039588590504	False	0.686083079	1.29e-11	8.02e-11	True	False	False	False
SFXN3	0.1726325170454544	0.844208836055694	0.9514549152304228	False	0.330853815	0.002162445	0.00372602	True	False	True	False
MTCH1	-0.1217727954545451	0.8323030231517299	0.9473291688787652	False	1.446025194	9.01e-07	2.67e-06	True	False	False	False
IPO5	-0.2203475460227272	0.7321406144028286	0.915107324827131	False	0.642459722	7.36e-11	4.08e-10	True	False	False	False
PSMB1	-1.4824246022727274	0.0440926892882009	0.3163134567752408	False	0.488236081	0.000126278	0.000266347	True	False	False	False
KRT8	1.302693352272727	0.0760840907355483	0.3880437936102573	False	1.029407414	9.07e-17	1.51e-15	True	False	True	False
BYSL	-0.1594192059090913	0.8536201599851089	0.954636823586302	False	0.258561575	0.058669597	0.07782488	False	False	False	False
GOT2	-1.2615743221590907	0.0540087124400287	0.3386135558741553	False	0.330606944	8.95e-07	2.66e-06	True	False	False	False
DCPS	-0.3861575590909092	0.590210647840957	0.8544857702261811	False	1.180530556	3.93e-10	1.94e-09	True	False	False	False
APOOL	0.8168410077272727	0.2912152790221433	0.659029213840108	False	0.487968019	1.93e-05	4.61e-05	True	False	True	False
SLC25A13	-2.190600471590909	0.0463515700807489	0.3192889675296043	False	1.145725	3.87e-34	7.19e-32	True	False	False	False
HMOX2	0.7479225125	0.3453054178530443	0.7054259492132865	False	0.426442175	0.012477651	0.018913627	True	False	True	False
CIP2A	-1.229306086818182	0.1806574351612095	0.5495950703616805	False	-0.149490972	0.330705084	0.3751018	False	False	True	False
TCEA1	-1.2388194102272727	0.1995095308114831	0.57256963737106	False	0.629638889	2.75e-08	1.06e-07	True	False	False	False
BLVRB	2.169301852272727	0.0037629454607052	0.1292253881256123	False	0.115540278	0.035484137	0.04945165	True	False	True	False
PALLD	0.1404991931818182	0.8444685662613709	0.9514549152304228	False	0.701108333	2.19e-06	6.13e-06	True	False	True	False
PGK1	-1.6343661590909098	0.0054854174633121	0.1503685057187495	False	0.620590805	5.38e-06	1.4e-05	True	False	False	False
TIMM44	-0.0159789926136362	0.9861320600887464	0.995805671586973	False	0.24224826	0.021945666	0.031713514	True	False	False	False
YWHAE	-0.5698727272727271	0.1313422677752497	0.4905578186274992	False	-0.282814563	0.010106679	0.015525447	True	False	True	False
PPT1	-0.7552538534090909	0.2778375403923461	0.6481315443322836	False	-0.338323611	0.007563317	0.011891438	True	False	True	False
TUFM	0.4957548147727272	0.3967560435161978	0.7466510400557295	False	0.411268518	0.045003291	0.061394397	False	False	True	False
MYO1E	1.013571153409091	0.3964739867245248	0.7466510400557295	False	1.675948333	4.05e-05	9.06e-05	True	False	True	False
MAOA	0.7967917102272728	0.3967863645351841	0.7466510400557295	False	-0.307312488	0.115536126	0.143887956	False	False	False	False
NDUFB10	-0.3192153409090908	0.3816343092465142	0.7361210315230017	False	0.0370875	0.862444873	0.883233833	False	False	False	False
LAP3	-2.127624755681818	0.0100457534326864	0.1797103120451602	False	1.909343897	2.26e-05	5.31e-05	True	False	False	False
G3BP1	-0.6252216420454546	0.3784931320057647	0.733830274710584	False	0.029155659	0.897147535	0.909378585	False	False	False	False
GEMIN5	-1.708923824431818	0.0426106882874938	0.3117662830834272	False	0.736083333	2.49e-12	1.72e-11	True	False	False	False
AIFM1	-1.305563568181818	0.0730659575861242	0.382171592917395	False	0.328561111	0.044893171	0.06130041	False	False	False	False
WDR26	1.3023609698863634	0.0535878949050328	0.338008996549807	False	0.143449876	0.292334563	0.335676831	False	False	True	False
WASHC5	-0.536473071590909	0.3854821509800659	0.739932644010037	False	0.720781944	3.31e-10	1.64e-09	True	False	False	False
RTCB	1.2289675204545456	0.0444419172177908	0.3164011755666604	False	0.414555556	9.49e-06	2.37e-05	True	False	True	False
XRCC5	-0.9649136761363636	0.2453946284165689	0.6238117018079048	False	0.413251389	3.13e-05	7.16e-05	True	False	False	False
ACSF2	1.2806345795454543	0.2179152913799203	0.5949942038364819	False	1.405679237	6.94e-15	7.82e-14	True	False	True	False
AP2M1	0.1321120170454546	0.8434440086716207	0.9514549152304228	False	0.218602856	0.511200197	0.555668635	False	False	True	False
UBA6	-0.0037126386363637	0.994533078213624	0.998733402541353	False	0.672476389	1.25e-09	5.79e-09	True	False	False	False
PRPF3	-0.3614577102272729	0.7168177218449179	0.9103775702333736	False	0.289675516	0.071181721	0.092362321	False	False	False	False
LACTB2	1.3124661204545456	0.0129965856915073	0.1996264931061591	False	0.496691051	0.00774379	0.012133842	True	False	True	False
EIF3D	0.8445017500000003	0.0772074672992005	0.3889371474743765	False	0.777769229	6.43e-10	3.09e-09	True	False	True	False
PPM1A	-0.2052032447727272	0.8046829482655089	0.9405553147591926	False	0.700939654	0.000132257	0.00027817	True	False	False	False
PLS3	0.0062636988636359	0.9940268458912608	0.998733402541353	False	2.197252727	2.45e-12	1.7e-11	True	False	True	False
ARCN1	-0.6005873125000005	0.2730444282433577	0.6446659741261277	False	0.551263889	3.15e-12	2.15e-11	True	False	False	False
TMED10	-0.4019336392045454	0.6026071447927065	0.8606545473546336	False	0.117643116	0.271083784	0.313609771	False	False	False	False
TRAPPC4	0.1129138670454546	0.8443340987052677	0.9514549152304228	False	0.528865484	0.006608699	0.010454399	True	False	True	False
EIF6	-0.1551437499999999	0.809366844097793	0.9405553147591926	False	1.132612821	0.021804359	0.031539963	True	False	False	False
CMSS1	-1.1572036250000002	0.1287043525041973	0.4875148041968925	False	0.975641764	9.07e-15	9.92e-14	True	False	False	False
RNMT	1.0952580625	0.1845350766400316	0.5548610731158037	False	0.343315714	0.026840672	0.038450944	True	False	True	False
TFAM	-2.050627976704545	0.028055658034784	0.2683063711685174	False	0.588761052	0.00313886	0.005253818	True	False	False	False
MYL12B	-0.1648418295454545	0.7849135767325396	0.9347527944883628	False	0.502043056	1.88e-05	4.51e-05	True	False	False	False
USP39	-1.319199397727273	0.061164328282972	0.3574477396196702	False	0.695236488	4.61e-08	1.69e-07	True	False	False	False
CHRAC1	-1.0637885482954546	0.1357012878345965	0.4952739171318002	False	0.285826389	0.133983309	0.165613616	False	False	False	False
ETF1	0.9318190113636362	0.0941386633947129	0.4239061755142022	False	0.371583333	0.005719702	0.00917497	True	False	True	False
PITRM1	0.781762115909091	0.183902612336111	0.5539461754298478	False	1.006075556	0.03802975	0.052742783	False	False	True	False
HNRNPA2B1	-1.7458926818181817	0.0081213691820116	0.1658664193294199	False	2.015729206	1.29e-41	9.58e-39	True	False	False	False
HSPBP1	0.4317796704545454	0.577792337987235	0.848577729072449	False	1.192639737	9.09e-16	1.2e-14	True	False	True	False
PGM5	0.1719151068181818	0.8439848776127393	0.9514549152304228	False	0.805860897	0.045864782	0.06251231	False	False	True	False
PGM2	1.9911996647727277	0.0346997867289631	0.2906949819283632	False	0.901981944	1.32e-12	9.46e-12	True	False	True	False
RPS3A	-0.9617275255681816	0.0735679709484683	0.3823958975745489	False	1.694466999	1.1e-19	3.04e-18	True	False	False	False
MCM4	-1.0033383579545454	0.2319292225370742	0.6113374414436177	False	0.30984827	0.136339844	0.168107254	False	False	False	False
NOP58	-0.0174100920454545	0.9813353081083712	0.9941222597067632	False	-0.259677778	0.109051888	0.136383648	False	False	True	False
EEF1B2	-0.980508028409091	0.2452011256494058	0.623685629991855	False	1.834331429	6.53e-22	2.62e-20	True	False	False	False
MON2	0.1401552465909091	0.8457268674621135	0.9520053187597196	False	0.399534	0.000455359	0.000885122	True	False	True	False
BCAP31	-0.2632600659090913	0.5353897679823156	0.825053866909145	False	0.527924638	0.000759386	0.00141799	True	False	False	False
DDOST	-0.3437789440909091	0.5568438278307988	0.839585042374424	False	0.61363665	0.160457636	0.195414009	False	False	False	False
CCDC50	0.8668015011363636	0.2017450142619337	0.5753790172874419	False	0.104918056	0.32434743	0.368734426	False	False	True	False
KRT18	1.2815284659090906	0.1950853737023402	0.5661847920704318	False	0.225123611	0.017083767	0.02515204	True	False	True	False
LMO7	1.3842903579545454	0.1059934601553352	0.4475080827581354	False	0.475714343	0.002607105	0.004405415	True	False	True	False
GTPBP4	0.6168135238636365	0.6092805894291945	0.8636170045674051	False	1.331678563	2.45e-14	2.49e-13	True	False	True	False
PPM1H	-0.09969089375	0.878875335080603	0.9619327417855902	False	0.656908187	0.011211558	0.017099063	True	False	False	False
PMPCA	1.5382559085227272	0.0550694514540067	0.3418674747115372	False	0.511334722	1.06e-07	3.62e-07	True	False	True	False
NUP188	-1.426876875	0.1029653762119448	0.4414229113743823	False	1.929621825	9.14e-14	7.99e-13	True	False	False	False
GTPBP10	-0.5134815590909093	0.6186242795060921	0.8667635291407404	False	0.693785714	4.2e-08	1.55e-07	True	False	False	False
VAPA	0.4714911761363631	0.3436350518935627	0.7040340402900022	False	1.03600628	3.01e-11	1.76e-10	True	False	True	False
PSME3	-0.6501020909090911	0.4976836871808497	0.8043659195593987	False	0.772197467	4.19e-06	1.11e-05	True	False	False	False
ZRANB2	-0.086649215909091	0.9047234985712314	0.9714622155494668	False	0.407166667	0.014262814	0.021379843	True	False	False	False
PI4K2A	1.1535759250000002	0.1390599233786821	0.4986585306179184	False	0.206888889	0.069250543	0.09025027	False	False	True	False
DDX1	-0.6539407840909088	0.3594327973268197	0.7188438078476725	False	0.360648571	0.007393383	0.011646145	True	False	False	False
DPP3	-0.1972041507954546	0.790189783436829	0.9359147480340556	False	0.799376389	1.35e-11	8.32e-11	True	False	False	False
MDH2	-0.972896988636363	0.2617455327950703	0.6367804024953249	False	0.004878532	0.966794409	0.970056198	False	False	False	False
SEC22B	-0.2293450392045457	0.83410241611372	0.9480846318750228	False	0.934119811	3.09e-09	1.34e-08	True	False	False	False
GRB2	-0.0746766965909093	0.9133604555798522	0.9741906250866614	False	0.447776812	0.057397989	0.07647922	False	False	False	False
GFUS	1.3047509147727276	0.0148415088517517	0.2095386710253892	False	0.512979518	0.008162962	0.012657272	True	False	True	False
MRPS18B	0.9882998801136362	0.2414475745969017	0.6183132399581756	False	0.605892647	0.018232503	0.026658537	True	False	True	False
UBLCP1	-0.7581245039772727	0.2491745164370383	0.6288020879269673	False	2.299833333	1.17e-06	3.4e-06	True	False	False	False
CAPN2	-1.4661263181818176	0.1164411556670613	0.4652071916038817	False	0.041847525	0.749142232	0.776830195	False	False	False	False
AKAP1	0.9709809715909092	0.2690421455364398	0.6409862315993413	False	0.761944444	2.3e-10	1.16e-09	True	False	True	False
GLS	0.684369948863637	0.2863617835921547	0.6551917073972352	False	0.516131944	2.29e-10	1.16e-09	True	False	True	False
PPL	0.8346226113636365	0.2559894577488465	0.6325220715575446	False	0.548294444	0.001094994	0.001990534	True	False	True	False
PSMB8	-0.2242591130113637	0.7668460659968271	0.9283036882122104	False	0.668948153	1.17e-05	2.89e-05	True	False	False	False
ME1	-1.4546271136363638	0.0297263112140413	0.2739562251885453	False	1.660467364	1.78e-10	9.26e-10	True	False	False	False
GPS1	1.1889876982954546	0.0387605172029331	0.3016893727577522	False	0.07835505	0.671918042	0.706243616	False	False	True	False
P4HA2	-1.0867481602272724	0.3148908631632113	0.6800504961879923	False	0.566008602	0.00030626	0.000612932	True	False	False	False
ETFA	-2.234704421590909	0.0084962452089651	0.1692713468555374	False	0.354631377	0.099808395	0.126157893	False	False	False	False
XPNPEP1	0.0992707045454541	0.922732635735216	0.9768865019050892	False	0.207564286	0.200971873	0.24022924	False	False	True	False
TXNDC17	-0.1725877840909089	0.7501120693587351	0.9219590497387432	False	0.537388889	9.98e-06	2.48e-05	True	False	False	False
MTHFD1	-1.44083924375	0.0580741976721058	0.3484656550118678	False	1.360029087	1.69e-17	3.02e-16	True	False	False	False
LMNB2	-0.987344875	0.1503387705997966	0.5129634517220535	False	0.437350685	0.00010778	0.000228955	True	False	False	False
NPTN	0.7389048044318185	0.2432942265085919	0.6207143122642778	False	0.45035	0.001793678	0.003152717	True	False	True	False
RPN1	-0.1928649545454541	0.7597835049283806	0.9255716842356256	False	0.325175	0.000272625	0.000547829	True	False	False	False
HACL1	-1.303215497727273	0.1909936145092685	0.5605912616565518	False	0.613218487	0.001127641	0.002047378	True	False	False	False
LTA4H	0.7296289875000002	0.2893519952073511	0.6567914282267797	False	0.696840278	4.5e-10	2.22e-09	True	False	True	False
HSPD1	-1.092971375	0.1475866215428209	0.5084968414716183	False	1.205530556	1.52e-19	4.05e-18	True	False	False	False
DSP	2.832130306818182	0.0001830424424353	0.0371576158143757	True	0.433033333	2.3e-14	2.36e-13	True	True	True	True
ATP5F1D	0.087866784090909	0.906263757199982	0.9717269208178536	False	0.303834791	0.099942164	0.126157893	False	False	True	False
NDUFS3	-1.2014463272727274	0.1121948786188457	0.4584851650196682	False	0.745851306	2.38e-07	7.54e-07	True	False	False	False
CCDC47	0.2770528465909092	0.6912411543775627	0.8996888666414194	False	0.055535783	0.733723145	0.76350337	False	False	True	False
OSBPL8	0.1542750318181817	0.8400957428480472	0.9510111717455436	False	0.469261111	3.48e-06	9.38e-06	True	False	True	False
UBE3A	-0.3504480948863635	0.6167893672363547	0.8667635291407404	False	0.379933373	0.075375452	0.097463737	False	False	False	False
HDAC1	-0.2170502329545456	0.6644749838621917	0.8902581432782546	False	0.823436111	2.43e-08	9.44e-08	True	False	False	False
TM9SF3	-0.2538967329545456	0.542127635654712	0.8303868590811698	False	0.374581944	0.00254073	0.004307943	True	False	False	False
TRIP10	-0.6027045432386364	0.5153270407921048	0.8138153010306218	False	0.179889919	0.185004463	0.222754362	False	False	False	False
POP1	-1.0019255438636363	0.1707289244560217	0.539073938837509	False	0.749202778	5.09e-08	1.84e-07	True	False	False	False
HSPA4	-0.3804886363636366	0.604655778899251	0.8614509778665164	False	0.605695833	0.000132465	0.000278214	True	False	False	False
SEC24C	-1.609305827840909	0.1871496644817954	0.5578099721915737	False	0.517112676	2.4e-05	5.6e-05	True	False	False	False
CCDC6	-0.6280231363636364	0.4636915722802464	0.7839414996750184	False	0.491832266	0.000760012	0.00141799	True	False	False	False
EGFR	0.8664396232954548	0.1101701694794092	0.4549137674325689	False	-0.071873611	0.802702365	0.826605551	False	False	False	False
DPYSL2	-0.2003728238636363	0.8449171544804015	0.9514549152304228	False	0.35460665	0.097274832	0.123314301	False	False	False	False
DDX49	0.8289127568181819	0.3289656191983896	0.688645698383251	False	1.063667059	1.07e-11	6.79e-11	True	False	True	False
ECH1	-0.7230755107954545	0.2962666473435169	0.6616886078492881	False	0.466805682	0.001798285	0.003157083	True	False	False	False
ELP1	-0.5309732323863636	0.4775339553436771	0.7921829640314393	False	0.3346817	0.04479495	0.061222509	False	False	False	False
RPS13	-0.8571233750000005	0.1701908827512303	0.538006616306604	False	0.183729545	0.453587938	0.498879633	False	False	False	False
MDH1	-1.380741908522727	0.0198831415235888	0.2370512317201204	False	-0.036891049	0.843624824	0.86574887	False	False	True	False
NSDHL	-0.7537461954545457	0.3732366260286145	0.7289970735454737	False	1.330742402	3.31e-13	2.73e-12	True	False	False	False
EIF2S1	-0.3290859181818182	0.6664264203153314	0.8902581432782546	False	4.365063889	2.22e-12	1.55e-11	True	False	False	False
FBL	-0.7278460056818181	0.272415869062672	0.6440401613250644	False	0.710345833	8.07e-07	2.41e-06	True	False	False	False
NSUN2	-0.1407301482954543	0.7816297566649864	0.933809944103314	False	1.281415	7.34e-12	4.79e-11	True	False	False	False
ATL3	1.043811130681818	0.1837521710100976	0.5539461754298478	False	0.482572222	1.29e-05	3.15e-05	True	False	True	False
IGBP1	-0.708020153068182	0.2729682113013129	0.6446659741261277	False	-0.249775518	0.356213141	0.403418843	False	False	True	False
ASPH	-1.4511341363636374	0.0184942738658644	0.2292252326840068	False	-0.085492085	0.468365404	0.513613095	False	False	True	False
CAPZA2	-1.0076419130681815	0.1385584335576502	0.4986047117761559	False	0.120243056	0.496239308	0.54098816	False	False	False	False
CYFIP1	-0.4768226869318182	0.5165288653150393	0.8138153010306218	False	1.083357042	4.01e-15	4.73e-14	True	False	False	False
BAIAP2L1	0.2106795767045454	0.7240317472435602	0.9136764874909914	False	1.251663831	4.35e-15	5.06e-14	True	False	True	False
YAP1	0.8286435454545454	0.2307287792827382	0.6110437734263592	False	0.245137787	0.059415742	0.078674273	False	False	True	False
KHDRBS1	-1.2759079715909092	0.0733990433191738	0.3823958975745489	False	-0.877134706	0.004111952	0.0067192	True	False	True	False
TUBB2A	2.0211847556818183	0.0111072021449914	0.187896836286106	False	3.216722222	1.07e-28	7.920000000000001e-27	True	False	True	False
PLOD2	1.0865018357954548	0.212002730716709	0.587367211513538	False	0.3809232	3.33e-08	1.25e-07	True	False	True	False
GDI1	-0.5731540590909089	0.2081493579968357	0.583797545897772	False	0.259946152	0.033411511	0.046870676	True	False	False	False
CSNK2B	0.396322821590909	0.3084075666276369	0.6739001963265161	False	1.754740455	3.76e-08	1.4e-07	True	False	True	False
LGALS3BP	0.9936043068181816	0.1530206203505076	0.5151104756866672	False	0.40097309	0.000541457	0.001045645	True	False	True	False
MRPL54	0.1554255568181817	0.8646785445135037	0.9581026622316354	False	0.560297645	1.84e-06	5.22e-06	True	False	True	False
NUP210	-2.128417085227273	0.1461405216984619	0.5076911274858695	False	0.47404798	0.000666401	0.001260735	True	False	False	False
USO1	-0.803471603409091	0.3357091643929054	0.6957484883708107	False	0.464854167	4.28e-07	1.33e-06	True	False	False	False
FRYL	-0.3590124886363635	0.7060732208769569	0.9057752117224392	False	0.794252217	3.23e-05	7.35e-05	True	False	False	False
TALDO1	-0.9381160295454544	0.3048139082686176	0.6715920401893771	False	0.749551389	2.18e-16	3.36e-15	True	False	False	False
HSD17B12	-0.1080982431818181	0.9018362285628264	0.970573023122116	False	0.197272222	0.045967375	0.062594768	False	False	False	False
GOPC	0.3323371732954545	0.6902738510722356	0.8996418829004562	False	0.630524059	8.89e-08	3.07e-07	True	False	True	False
DHRS1	1.8472983806818184	0.0275591742045499	0.2677839035580527	False	1.157250411	4.69e-09	1.99e-08	True	False	True	False
GNS	0.7873667215909089	0.3881450666211318	0.7420604680145139	False	-0.305265942	0.211579639	0.252098496	False	False	False	False
MAN1B1	2.3691327213636364	0.0064237018914429	0.1561437699243631	False	0.832551738	8.66e-07	2.57e-06	True	False	True	False
RAD23B	0.3142336534090906	0.6382364143995898	0.8791457648411165	False	0.583719444	2.93e-06	8.05e-06	True	False	True	False
ST13	-1.2973963522727274	0.094435788896204	0.424730981634283	False	0.466084722	0.000182257	0.000377459	True	False	False	False
GLRX3	-1.0458140568181815	0.1802818292432577	0.5495950703616805	False	0.738023864	0.002375533	0.004060251	True	False	False	False
SLC25A3	-0.2149144386363635	0.7223883962372522	0.9127535551238634	False	0.354326984	0.001889745	0.003309837	True	False	False	False
SNRPA	-1.2384866897727274	0.0996440799882577	0.434144033361948	False	0.61000199	2.19e-06	6.13e-06	True	False	False	False
PSMD11	-0.5302534374999999	0.3875514372916518	0.7420604680145139	False	0.30225496	0.085266175	0.10920827	False	False	False	False
TOMM70	-0.6945772761363636	0.2536928229420448	0.6309316979034177	False	0.872951209	0.002022573	0.00351762	True	False	False	False
NENF	-0.0394526874999998	0.9475145193947349	0.983252494497631	False	0.288714644	0.006194205	0.009851105	True	False	False	False
YIPF3	0.9419469852272728	0.2019145655553099	0.5753790172874419	False	0.970248044	9.9e-05	0.00021114	True	False	True	False
RABIF	-1.3126614031250003	0.044765047372968	0.3169967030122814	False	0.20323695	0.103534602	0.129943043	False	False	False	False
CAPN1	0.2653256551136363	0.7445298956634945	0.9193102163946256	False	0.301049316	0.027697133	0.039449843	True	False	True	False
STRBP	-0.4875631698863637	0.5602624633281208	0.8410186704700546	False	0.597201493	5.72e-09	2.38e-08	True	False	False	False
CNP	-0.757514788068182	0.1555047367702954	0.5183051349924187	False	0.521823611	2.09e-07	6.68e-07	True	False	False	False
CSTF2T	-0.2599197948863638	0.799134097868998	0.9394735027538024	False	2.803784444	0.166087362	0.201939417	False	False	False	False
ESD	-2.317019613636364	0.0094028219228717	0.1735248045766325	False	0.823909722	5.07e-08	1.84e-07	True	False	False	False
SRPRB	-1.0840482000000002	0.2620279054379033	0.6367804024953249	False	1.063388492	5.43e-09	2.29e-08	True	False	False	False
CNN3	-0.8072149943181817	0.2633222764450829	0.6369307570877111	False	0.566007394	1.92e-07	6.19e-07	True	False	False	False
PIN1	1.5970431761363637	0.0231290905210864	0.2502131478378718	False	0.296582024	0.005778847	0.009249888	True	False	True	False
PPP2CB	2.0088009	0.0411782376600124	0.3083646491170027	False	0.558575761	4.6e-06	1.21e-05	True	False	True	False
XRN2	-0.9068179261363636	0.1887749417352288	0.5596294498257053	False	0.213971825	0.062498595	0.082243726	False	False	False	False
USP14	-1.2258590975	0.0513699926567307	0.334060618913164	False	0.250991071	0.101732043	0.128199617	False	False	False	False
RPL10A	-1.3939579227272725	0.0429227189710173	0.3122165271563168	False	2.149275917	1.41e-06	4.08e-06	True	False	False	False
SSRP1	-1.6553132914772726	0.0594791042318433	0.3535915153860075	False	0.56007451	0.001965051	0.003429615	True	False	False	False
PSMB5	-1.5671074147727273	0.0118435710039994	0.1915118721408991	False	0.123751865	0.380627475	0.427487202	False	False	False	False
SUCLG2	-0.2722162443181818	0.8040146996938307	0.9405553147591926	False	0.070089734	0.690117631	0.723188807	False	False	False	False
PYCR2	-0.018393359090909	0.9688198205337406	0.9909086093686204	False	0.922366667	0.001611295	0.002835498	True	False	False	False
HADHA	0.3898922840909092	0.4580834552079523	0.7784153809717663	False	0.632995419	0.179744652	0.216948293	False	False	True	False
PSME1	-0.1249590971590908	0.8298456759447586	0.9462533584364782	False	0.064601905	0.872457937	0.890919039	False	False	False	False
ITGA6	-0.5509107806818183	0.3689524390400613	0.7276440494556078	False	0.595630474	3.97e-07	1.24e-06	True	False	False	False
RAI14	0.2735108465909086	0.5835958253426682	0.851143348378404	False	1.801442843	4.81e-05	0.000106539	True	False	True	False
PPP2R2A	0.9285500647727272	0.3743622045897622	0.7301975045026361	False	0.251601773	0.147260815	0.180525005	False	False	True	False
HEXIM1	-0.120993625	0.8094381069348509	0.9405553147591926	False	0.695452778	7.1e-05	0.000154414	True	False	False	False
NSFL1C	-0.3077635034090908	0.6508245627398083	0.8844267869032131	False	0.405561639	0.007648905	0.012010477	True	False	False	False
GSPT1	-0.2684695568181814	0.7199087242105575	0.911293292071901	False	1.530114644	8.72e-12	5.62e-11	True	False	False	False
CD47	-0.1630448096590906	0.8366941157809635	0.9500241124158452	False	1.408860899	1.71e-14	1.79e-13	True	False	False	False
CPNE3	-0.5164035795454547	0.5129253950814696	0.8115826084804968	False	0.528026819	0.000118396	0.00025079	True	False	False	False
LRWD1	-1.249744784090909	0.2186801815148356	0.5957587389763983	False	0.371899647	0.00019653	0.000405326	True	False	False	False
TMOD3	1.345787725	0.2271915662608667	0.6077050762768412	False	0.372516487	0.000878032	0.001621906	True	False	True	False
SEC61B	-0.5115342176136364	0.4665697746635808	0.7860936692458851	False	1.338574638	0.000717293	0.001345038	True	False	False	False
GRN	1.3876029511363637	0.0356962742754472	0.2940319910496231	False	1.011938859	1.03e-08	4.17e-08	True	False	True	False
PRPS2	-1.3483577085227272	0.0726917284714398	0.3820480421563679	False	2.411731798	1.35e-19	3.65e-18	True	False	False	False
ME2	-0.483012994318182	0.6844981570452255	0.8969409730576917	False	0.019588889	0.889512898	0.903487486	False	False	False	False
NRDC	-0.2337363238636362	0.7289357205151916	0.914636858721278	False	0.582409722	3.25e-06	8.85e-06	True	False	False	False
AHSA1	-0.182781827272727	0.7100492159416834	0.9080843965499718	False	0.502019444	1.37e-05	3.33e-05	True	False	False	False
IMMT	-1.9642396477272728	0.008955819009658	0.1713750782742492	False	1.031080556	4.81e-17	8.42e-16	True	False	False	False
PGD	-0.8787569477272726	0.151908954310497	0.5148863519071045	False	1.548614615	5e-08	1.82e-07	True	False	False	False
TRIM25	0.8608646835227273	0.3037704526998027	0.6702761075876081	False	0.540328149	0.002208008	0.003800125	True	False	True	False
IRF2BP2	1.2427225846590908	0.0438387441447822	0.315697801794304	False	0.649720833	3.8e-11	2.2e-10	True	False	True	False
NOLC1	0.1782123806818178	0.8066778933858398	0.9405553147591926	False	0.230511946	0.20325996	0.242769125	False	False	True	False
NUP155	0.3802430380681818	0.6472842172438207	0.8826494567737052	False	0.453977778	0.003765957	0.006201525	True	False	True	False
LRRC47	1.710855658863636	0.0955851243079636	0.427090939129753	False	1.124567077	2.53e-09	1.12e-08	True	False	True	False
PSMC5	-1.0756226988636364	0.1141527161099899	0.4621186405008812	False	1.010953647	3.37e-09	1.45e-08	True	False	False	False
COX4I1	-0.1106279886363639	0.8436684672377502	0.9514549152304228	False	-0.263065789	0.087563642	0.111861801	False	False	True	False
STAU2	-0.1635338551136367	0.8572854480629921	0.956202999762568	False	1.229110829	0.000119181	0.000252094	True	False	False	False
SEC16A	1.0307972448863636	0.1865434734673683	0.557194080182264	False	0.186491667	0.040698124	0.056087221	False	False	True	False
HSDL2	-0.9146644204545452	0.4085223981586249	0.7517418535187652	False	1.212802883	6.17e-12	4.06e-11	True	False	False	False
GAA	1.0385023465909091	0.3068066926522391	0.6719775819015149	False	0.97413195	2.07e-05	4.9e-05	True	False	True	False
PNPO	-1.351057058522727	0.0856015240085399	0.4077082991710914	False	0.78498141	2.73e-05	6.29e-05	True	False	False	False
PDCD6IP	-0.2622384147727272	0.6159685146748086	0.8661533128333848	False	0.129172222	0.281567512	0.325070567	False	False	False	False
ESYT1	0.7287689659090908	0.3156119559820571	0.6800504961879923	False	1.177198533	4.27e-07	1.32e-06	True	False	True	False
SYNGR2	0.0075467954545453	0.989622301866695	0.9978591904041813	False	0.53404735	3.31e-06	8.98e-06	True	False	True	False
COPS6	-0.9912983188636364	0.1357170850491195	0.4952739171318002	False	0.855353244	1.41e-09	6.44e-09	True	False	False	False
NONO	-0.0451894829545458	0.9094415273983254	0.97283824486343	False	0.747037887	0.000982986	0.001804567	True	False	False	False
SWAP70	1.318927790909091	0.2392224126460472	0.6165215550446086	False	0.26379843	0.048046339	0.065127536	False	False	True	False
CD2AP	0.9760562198863638	0.0857430381910137	0.4077082991710914	False	0.491176952	0.003072014	0.005150039	True	False	True	False
PKM	-0.5110584659090911	0.2717128776198121	0.643434353114528	False	2.304076747	2.11e-21	8.02e-20	True	False	False	False
SF3B3	-0.5352683352272727	0.1899059748029353	0.5603498312885525	False	0.406730421	0.0040565	0.006643189	True	False	False	False
CSTF2	-0.6418379488636361	0.5432106684951252	0.8305271134705231	False	-0.212173611	0.054285883	0.072658063	False	False	True	False
STIP1	0.0161418920454546	0.9827567444737028	0.9948094215285692	False	1.821546032	5.92e-09	2.46e-08	True	False	True	False
EIF2A	-0.4012961460227273	0.5333149531722734	0.8238483814330587	False	0.807741197	4.56e-06	1.2e-05	True	False	False	False
VIM	-0.0863452494318182	0.940344073035612	0.9810979764648536	False	1.786091667	3.63e-23	1.7400000000000003e-21	True	False	False	False
SEPTIN2	-0.8471466170454545	0.2950875119783346	0.661332888283708	False	0.439868561	2.5e-05	5.8e-05	True	False	False	False
HSD17B4	-1.2130924631818183	0.3407019227232606	0.7007419160298196	False	0.544492625	0.000556815	0.00107113	True	False	False	False
TIA1	-0.4675619318181817	0.557302966068594	0.83986809352753	False	0.650597946	0.000320016	0.000638743	True	False	False	False
CBX5	-1.0439591443181817	0.0577804990662898	0.3479055001789563	False	0.388734722	0.002069027	0.003585831	True	False	False	False
PHGDH	-0.1632972034090909	0.8439828001471388	0.9514549152304228	False	-0.268629665	0.167371341	0.203168313	False	False	True	False
RPL4	-0.5734678522727275	0.2184810580620637	0.5954788375385318	False	1.490711111	1.38e-16	2.21e-15	True	False	False	False
LCP1	0.7753483352272732	0.301404577580442	0.6679993455906461	False	0.539709422	0.002223702	0.003822711	True	False	True	False
HDGF	-1.7357387272727272	0.0195055013090559	0.2368058115928867	False	-0.113782062	0.442310958	0.486836709	False	False	True	False
COPG1	0.5709751517045453	0.2458923723282704	0.6239518947829862	False	-0.314067613	0.342949176	0.388693159	False	False	False	False
DNAJB1	1.7205237329545453	0.0225958535360462	0.2491490805495782	False	3.191600645	3.61e-16	5.21e-15	True	False	True	False
MRPS2	0.0082257547727273	0.9926343385989208	0.9987330975443388	False	-0.197945415	0.288203631	0.331701857	False	False	False	False
SRP72	-1.0180336136363637	0.0200397179662103	0.2377856582056961	False	1.621481944	7.72e-12	5.02e-11	True	False	False	False
ABHD12	-0.0295567784090907	0.970659945940902	0.9915434844131458	False	0.534198298	0.000886944	0.001636335	True	False	False	False
ACSL3	-1.4620412840909092	0.056793113177701	0.3456832034665421	False	-0.010250417	0.954669877	0.960483157	False	False	True	False
TNIP1	1.5463093204545453	0.0216089253779041	0.2462892845423948	False	0.155203697	0.573342513	0.614236539	False	False	True	False
HAGH	0.2807001579545456	0.7322243181995947	0.915107324827131	False	0.073637289	0.579837756	0.619855315	False	False	True	False
NOC3L	0.6892896963636366	0.3654033919215819	0.7239633016942764	False	0.104663667	0.5158795	0.559936362	False	False	True	False
RAB8A	-0.8733034318181818	0.0950411463238523	0.4264361111340832	False	0.464079274	0.007317473	0.011538793	True	False	False	False
AFG3L2	-1.4346597261363636	0.0426603583040727	0.3117662830834272	False	0.373177778	5.07e-05	0.000111765	True	False	False	False
ABCF3	0.0721398488636362	0.902854771784946	0.9706652098535324	False	-0.391955255	0.094865644	0.120362809	False	False	False	False
LUC7L2	-1.950718164772727	0.0445500193716876	0.3165706674557673	False	0.281992394	0.034892228	0.048718068	True	False	False	False
ZYX	1.0537178125000004	0.189873462125998	0.5603498312885525	False	3.166338783	1.13e-05	2.79e-05	True	False	True	False
PDIA4	-1.322377073863637	0.0604043861607602	0.3547281817462628	False	0.0504125	0.496234603	0.54098816	False	False	False	False
PDIA3	-1.3984545113636355	0.0312187223080203	0.2788931425595686	False	0.683370833	1.61e-08	6.43e-08	True	False	False	False
LGALS8	0.6108033017045457	0.4901358525612211	0.8017008685948024	False	1.620077727	7.39e-14	6.58e-13	True	False	True	False
PSMA7	-0.0675337499999995	0.8864378622019284	0.9655080334248408	False	0.567170754	9.4e-05	0.000201472	True	False	False	False
AGTRAP	1.4018075670454542	0.1718941326942308	0.5413403902165063	False	-0.091288213	0.696825526	0.728677606	False	False	False	False
TNFAIP2	1.5275134488636362	0.0180018548604001	0.2264856480007799	False	0.319329167	0.043541601	0.059619117	False	False	True	False
B3GNT3	0.9902930738636362	0.2861727977173119	0.6551917073972352	False	-0.178115259	0.413260949	0.45791284	False	False	False	False
RCC1	-0.7777324767045455	0.2812762893989026	0.6516552158159031	False	0.861055	0.259171812	0.300849714	False	False	False	False
ACTR1A	-0.4448751536363636	0.2932412062060801	0.6594667650403839	False	0.658851565	0.002697119	0.004542033	True	False	False	False
NKRF	-0.6076722681818183	0.5788515325249163	0.848577729072449	False	-0.127397242	0.63999289	0.676863036	False	False	True	False
LEMD3	0.5122545170454545	0.4887002566423788	0.8000860208468807	False	0.504405556	8.7e-05	0.000187232	True	False	True	False
ACLY	-1.1735430227272727	0.0427521022139631	0.3117662830834272	False	0.228449837	0.093108885	0.118335822	False	False	False	False
CLTA	1.0195900056818177	0.1236935282572265	0.4778003918946893	False	1.007716239	1.8e-09	8.13e-09	True	False	True	False
FAM120A	-0.6924687630681816	0.353292381003413	0.711987945724882	False	0.875388689	8.68e-12	5.61e-11	True	False	False	False
AAMP	0.0261795511363638	0.9513161683712492	0.984123273729246	False	-0.062515854	0.895921702	0.908755505	False	False	False	False
ANXA1	1.2666998068181816	0.1151185228847995	0.4642197955559878	False	0.379826389	1.07e-05	2.67e-05	True	False	True	False
GSTP1	-0.4580672784090911	0.5392847268597404	0.8283369291295521	False	0.919989076	0.085767297	0.109661196	False	False	False	False
CERS2	-2.9253230454545465	0.0061657724851873	0.1541171695647646	False	0.585851389	9.66e-11	5.26e-10	True	False	False	False
CD9	-1.641471569886364	0.0616812825420249	0.358304805238321	False	0.722059254	0.001490014	0.002650301	True	False	False	False
EIF3B	0.3298368920454546	0.5258770207086201	0.8192377699875486	False	-0.017501448	0.892467888	0.905870136	False	False	False	False
MCU	0.0017517613636364	0.9986695147904024	0.9997550791551788	False	0.020473611	0.874143159	0.890919039	False	False	True	False
NAA15	-0.0126362784090909	0.9885280420560878	0.9970235160310562	False	0.471254167	1.43e-07	4.71e-07	True	False	False	False
VPS50	1.2626933124999995	0.2625643907291649	0.6369307570877111	False	-0.793837517	0.002499008	0.004246886	True	False	False	False
ATIC	0.0536093909090909	0.9276337445744538	0.9772288460959924	False	0.384715278	0.000877869	0.001621906	True	False	True	False
BOP1	-0.1503841000000001	0.8181128733728145	0.9415446253796532	False	0.712379762	0.083672333	0.107351819	False	False	False	False
SGPL1	0.092694639772727	0.862096526895807	0.957609384005816	False	-0.664076389	0.000526286	0.001017668	True	False	False	False
XPNPEP3	1.3214950290909089	0.1327763770311913	0.4928361581765055	False	0.551466807	0.001364063	0.002446756	True	False	True	False
GART	-0.2872898747159091	0.7162182921730109	0.9102395249596422	False	0.967017254	5.59e-09	2.34e-08	True	False	False	False
YARS1	1.597677198863637	0.0415969338186717	0.308729812166051	False	0.2996375	0.01747389	0.025650222	True	False	True	False
LAD1	1.1308253051136363	0.2620441626429325	0.6367804024953249	False	1.253933333	6.15e-19	1.43e-17	True	False	True	False
KIF5B	-0.1270035863636365	0.8098764422426096	0.9405553147591926	False	-0.115106944	0.304644782	0.349272776	False	False	True	False
DHX15	-0.2314627613636362	0.7425766360019339	0.9187807782159718	False	0.680533333	1.19e-11	7.47e-11	True	False	False	False
GALE	-0.57475185375	0.5163240801141983	0.8138153010306218	False	0.582928825	7.85e-06	1.98e-05	True	False	False	False
SERBP1	-1.6913201704545453	0.0023989470010282	0.1066637541467663	False	0.577051389	1.38e-05	3.35e-05	True	False	False	False
NUP58	-0.1166520738636363	0.8944033102468759	0.9675735652116212	False	0.620750337	5.97e-07	1.81e-06	True	False	False	False
GFM1	2.113210977840909	0.027971036329246	0.2683063711685174	False	0.804466419	6.2e-06	1.59e-05	True	False	True	False
TRAPPC3	0.2566479999999997	0.6369543929546826	0.8787188350719749	False	0.351474038	0.001141086	0.002066742	True	False	True	False
GPI	-0.4960046488636362	0.3922877101457854	0.7444348132655368	False	0.693530556	0.001379236	0.002470993	True	False	False	False
IQGAP1	-0.011431465909091	0.984282497182406	0.9951826867091323	False	0.545394444	1.51e-11	9.27e-11	True	False	False	False
RAP2B	-0.1475040909090903	0.8057614964767934	0.9405553147591926	False	0.495911554	0.000198535	0.000408894	True	False	False	False
RANBP9	-0.0129952727272728	0.990751615087044	0.9981190775089888	False	0.393767262	0.034648568	0.048423328	True	False	False	False
ALYREF	-1.9074581818181813	0.026838055196456	0.2651457784384482	False	0.846111111	5.91e-08	2.11e-07	True	False	False	False
AK3	-0.4359682460227271	0.5715732995885892	0.8467940814625103	False	0.077083333	0.576669655	0.617356211	False	False	False	False
NAP1L4	0.0674343	0.9364352173371212	0.9800040110089048	False	0.520931905	0.002281062	0.003907764	True	False	True	False
MTPN	-0.2549809863636363	0.6330432378181927	0.8755857729827422	False	0.654776389	3.61e-09	1.55e-08	True	False	False	False
MAPK1	0.0841904022727274	0.9061470040845342	0.9717269208178536	False	0.474614444	0.000375351	0.000740247	True	False	True	False
MPHOSPH10	0.2657951647727274	0.7524999349786907	0.9229306028126952	False	0.900312675	2.71e-05	6.26e-05	True	False	True	False
UFL1	-0.1100012784090909	0.8571615344175696	0.956202999762568	False	0.110701389	0.204290891	0.243804619	False	False	False	False
TIMM50	1.0340809715909092	0.2741564773250573	0.6458065443074288	False	1.079083685	2.58e-15	3.15e-14	True	False	True	False
GSS	-0.0101079380681818	0.988338471893546	0.996966191564924	False	0.393477778	9.86e-05	0.000210585	True	False	False	False
DSG2	-0.1087177443181819	0.9090676799257248	0.97283824486343	False	0.708030802	8.93e-06	2.24e-05	True	False	False	False
HNRNPK	0.1444083977272732	0.7547868778776994	0.9242263188358982	False	0.631131944	3.26e-09	1.41e-08	True	False	True	False
RPS6	-0.9849548068181816	0.0790718612130602	0.3922678170928607	False	0.8572775	0.000200057	0.000411458	True	False	False	False
RTN3	-1.1534635852272728	0.0135749338781135	0.2018930132020295	False	0.358843651	0.031951114	0.045034413	True	False	False	False
ABI1	-0.4107046534090908	0.7310030940289558	0.9149018311706552	False	1.938851788	1.33e-11	8.24e-11	True	False	False	False
SEPTIN7	-0.4817236647727272	0.4108063374795309	0.7528394517004047	False	0.597082368	3.93e-07	1.23e-06	True	False	False	False
MCAM	0.0053772636363634	0.996340954088462	0.998893812743061	False	0.7379875	0.00033697	0.000669886	True	False	True	False
IPO8	-0.7758288352272724	0.4142970778246394	0.7539378677443015	False	0.215277778	0.116646884	0.145028358	False	False	False	False
LRPAP1	-0.7088038397727273	0.394188736166278	0.7455934518622298	False	0.246642704	0.200068332	0.239534307	False	False	False	False
STX3	1.1873776409090908	0.2372264055493082	0.615265031795875	False	1.145613435	2.47e-05	5.73e-05	True	False	True	False
PRPSAP2	-0.6161951323863636	0.421336798855869	0.7579789258923629	False	0.927708036	1.18e-05	2.91e-05	True	False	False	False
TNPO1	-1.1277006960227272	0.1221547363081199	0.4758839338227639	False	0.596209722	4.56e-11	2.63e-10	True	False	False	False
TRMT61A	0.9204238977272728	0.3230565832064513	0.6836533040897023	False	0.5210669	0.28906002	0.332430201	False	False	True	False
STAU1	0.2182645102272726	0.6945906896666674	0.9014602155486174	False	0.389502217	0.002822941	0.00474318	True	False	True	False
VAMP8	-1.253945520454545	0.0983120244746453	0.4310692445003276	False	0.726146298	1.14e-10	6.1e-10	True	False	False	False
PA2G4	-1.946507977272727	0.0331318543357395	0.2869233391224868	False	0.588323944	0.000367891	0.000727466	True	False	False	False
HSPH1	-0.5686140056818181	0.434459375815647	0.7645908398209931	False	-0.143830556	0.250504631	0.291928202	False	False	True	False
RHOG	0.2023433920454538	0.7562086823211599	0.9247612199469606	False	0.795563889	2.23e-10	1.13e-09	True	False	True	False
KRR1	-0.2663043613636364	0.762504880777963	0.9273274222026036	False	0.1182125	0.557789828	0.599734977	False	False	False	False
ASAH1	0.3568240852272727	0.6466557255858165	0.8824853373993102	False	-0.17607666	0.68800046	0.72198778	False	False	False	False
GNPAT	-1.4437552102272726	0.0252665377874355	0.2581999528182697	False	0.413848611	0.000131922	0.000277858	True	False	False	False
ACTR3	0.360328454545455	0.4960286535628729	0.8038125602827916	False	-0.174176011	0.402063175	0.446503317	False	False	False	False
SQSTM1	2.905314914772727	0.0032141051666909	0.1197074896947092	False	3.064761809	0.077643073	0.100221571	False	False	True	False
NUP43	-0.6094051181818181	0.4708109659931003	0.7888157853165686	False	0.325969627	0.003574251	0.005912026	True	False	False	False
ARMC6	0.7143065636363637	0.2989519112691912	0.6648084302570403	False	0.422651167	0.248507148	0.290055046	False	False	True	False
PSME2	-0.7432471352272725	0.2237554669584774	0.6038905182627109	False	0.338255556	0.000385511	0.000759278	True	False	False	False
CHMP2B	-0.6645253465909093	0.4341638606154381	0.7644174301646872	False	0.817667045	0.0004681	0.000908702	True	False	False	False
SRGAP2	1.561497295454546	0.0869062169919563	0.408966301535286	False	-0.416919844	0.255784063	0.297614165	False	False	False	False
PDLIM5	1.1744225568181816	0.2018867418355429	0.5753790172874419	False	0.817204167	1.65e-07	5.38e-07	True	False	True	False
OSBP	0.5518354772727271	0.0610446028181657	0.3570919094760456	False	1.313096377	9.47e-18	1.83e-16	True	False	True	False
GFPT1	0.6567232982954545	0.4327144921312874	0.7641943452617211	False	-0.916565517	8.03e-05	0.000173844	True	False	False	False
SRP68	-0.7075659488636363	0.3477866865636371	0.7083041764586437	False	0.017424673	0.956323747	0.96149656	False	False	False	False
CDC5L	0.8979992471590909	0.281389784291769	0.651717135311587	False	0.731313889	7.47e-13	5.58e-12	True	False	True	False
RBM8A	-0.9614534715909092	0.0724312439192721	0.3816858535610579	False	0.465249306	0.04347397	0.059581377	False	False	False	False
WDR1	0.765398616477273	0.2863810985264267	0.6551917073972352	False	0.727089469	2.07e-05	4.9e-05	True	False	True	False
AIP	-0.7459642011363636	0.2597041324169076	0.6354576080977125	False	0.145903816	0.47244942	0.517328636	False	False	False	False
PGRMC1	-0.4226337784090912	0.3054477017751121	0.6719775819015149	False	0.531918075	3.54e-05	8.03e-05	True	False	False	False
HNRNPL	0.9803951931818182	0.0042565082620996	0.1343303930950866	False	0.134298611	0.386238044	0.432156487	False	False	True	False
CELF1	-1.2686079977272728	0.0861473118584152	0.4082349901378908	False	1.603911111	3.59e-12	2.41e-11	True	False	False	False
SNRPD1	-3.061073113636364	0.0026061511900081	0.111090386383344	False	0.441908333	0.000244939	0.000496218	True	False	False	False
SDHA	0.0066561721590909	0.991277202375195	0.9981190775089888	False	0.156426389	0.126593175	0.156609028	False	False	True	False
GMDS	-0.0299101318181813	0.9734146807550972	0.992271699736951	False	0.231839392	0.145294308	0.178408453	False	False	False	False
CS	-0.5637082727272726	0.4066030706552732	0.7517418535187652	False	0.915001696	1.76e-06	5.01e-06	True	False	False	False
IGF2BP2	0.7196930090909093	0.2764143330649102	0.6467750952182371	False	0.946233333	7.68e-16	1.03e-14	True	False	True	False
RFT1	-0.3413502818181819	0.7673619618402017	0.9284428280692738	False	0.819337565	7.02e-14	6.32e-13	True	False	False	False
FAF2	0.9376040628977272	0.2403533974751767	0.6174057347592519	False	-0.055243397	0.713073662	0.744098622	False	False	False	False
WDR12	-1.3559783102272729	0.220166544343406	0.5980726634948726	False	0.593684545	0.097548596	0.123556016	False	False	False	False
NAA35	0.5212136704545455	0.4976154235599814	0.8043659195593987	False	0.202720652	0.103130167	0.129631918	False	False	True	False
COLGALT1	1.275732018181818	0.1360483483016121	0.4952739171318002	False	0.237180637	0.370648822	0.418175112	False	False	True	False
IDH2	-0.2133298164772727	0.8528448144253618	0.9543679083952462	False	0.554269444	5.24e-10	2.56e-09	True	False	False	False
MYBBP1A	-0.4728900113636363	0.5571758166840526	0.8398449847710052	False	0.215673611	0.067831816	0.088634368	False	False	False	False
SYNJ2BP	0.7165422727272727	0.5822104684829069	0.8505050060290984	False	1.938525	0.00126685	0.002280636	True	False	True	False
EIF3K	0.2887467670454542	0.585652935770753	0.8522650332363072	False	1.670672336	1.26e-05	3.1e-05	True	False	True	False
EBNA1BP2	-1.2805100113636363	0.1732348131306175	0.5421835813315646	False	0.922133962	1.61e-11	9.8e-11	True	False	False	False
TOLLIP	0.9727226136363636	0.1003763071256104	0.4362572352797374	False	0.527273611	6.37e-06	1.63e-05	True	False	True	False
ZDHHC3	-0.9906808136363636	0.0926521670514966	0.4191607872033696	False	0.444180873	0.000684324	0.001288089	True	False	False	False
VDAC2	-1.0391901306818183	0.0811408979412846	0.397294188029328	False	0.399585994	0.020697637	0.030056041	True	False	False	False
SERPINH1	1.3269496034090906	0.2863474671249988	0.6551917073972352	False	0.145275507	0.606790461	0.645420183	False	False	True	False
PRDX6	-0.9751094943181816	0.2580320538264377	0.6341880747023474	False	0.060951282	0.87863664	0.8948854	False	False	False	False
SQOR	0.8404843352272725	0.2560446674085037	0.6325220715575446	False	0.240913889	0.035803316	0.04982253	True	False	True	False
POGLUT3	-3.117735008522728	0.001700676249364	0.092563618180964	False	0.331076984	0.051959508	0.069669782	False	False	False	False
IDH3G	0.4908764204545453	0.3247328326936093	0.6851315467308144	False	0.616693571	4.47e-08	1.64e-07	True	False	True	False
SUB1	-0.9605527840909088	0.1611536653776652	0.5246749807766119	False	1.021767286	7.41e-09	3.04e-08	True	False	False	False
HNRNPM	-1.3620241477272723	0.033402511328259	0.2870615542333059	False	2.292595833	8.580000000000001e-47	1.2800000000000002e-43	True	False	False	False
GARS1	0.4299361107954544	0.5291273222221398	0.8214515407289689	False	0.911165278	2.69e-10	1.35e-09	True	False	True	False
OPA1	-0.3165307636363635	0.7252555242597232	0.9138122066804654	False	1.001863889	5.32e-15	6.08e-14	True	False	False	False
JMJD6	2.3027094545454543	0.0110283617469586	0.1877004488004018	False	0.833679451	2.85e-06	7.85e-06	True	False	True	False
DNAJC10	0.2675533801136365	0.6823868536323853	0.8952734069534672	False	0.363039632	0.01563874	0.023162157	True	False	True	False
MRPS27	0.0188211778409093	0.9806490972125028	0.9941222597067632	False	1.678075	3.63e-13	2.98e-12	True	False	True	False
RPS25	-1.0270209374999992	0.0736172477850244	0.3823958975745489	False	2.330094858	1.38e-25	8.19e-24	True	False	False	False
UPP1	2.9336154477272727	0.0001710289324124	0.0370068331352897	True	1.953085714	9.94e-09	4.04e-08	True	True	True	True
TNS3	0.2789575852272725	0.7767724149865163	0.9314928953155752	False	0.822122507	2.01e-06	5.66e-06	True	False	True	False
VAPB	-0.2520932102272727	0.6249953929849239	0.870655081104072	False	1.211917172	0.015863114	0.023401241	True	False	False	False
ITGA2	0.6485309977272726	0.6045339846896977	0.8614509778665164	False	0.436249837	0.058091408	0.077264691	False	False	True	False
KRT7	1.4528750170454543	0.0750193812747835	0.3864554641108047	False	0.669459722	7.93e-19	1.76e-17	True	False	True	False
CANX	-1.0654062500000006	0.050612911749607	0.3331757932964929	False	1.199715278	1.14e-10	6.12e-10	True	False	False	False
CARMIL1	1.2828797840909087	0.1867334669769886	0.5572328448407475	False	0.443988828	0.000414716	0.000812494	True	False	True	False
SART1	1.0011809374999998	0.2591417455525872	0.6354576080977125	False	0.310804438	0.225312872	0.265904953	False	False	True	False
ANXA7	-0.8048774772727274	0.3471934599099621	0.7078637560759298	False	0.909441667	4.8e-11	2.76e-10	True	False	False	False
LDHB	-2.2761461488636368	0.0150809371067472	0.2113834057633407	False	1.132280932	2.34e-13	1.97e-12	True	False	False	False
UPF1	0.5516445761363634	0.5282503164378609	0.8207877796368998	False	0.471747222	2.06e-12	1.44e-11	True	False	True	False
NUDC	-0.5124208011363636	0.5167762389725359	0.8139036131102364	False	0.180243223	0.460173294	0.505374954	False	False	False	False
SKP1	-0.2381375204545454	0.6762668753412849	0.8920689323302408	False	1.84224523	7.3e-10	3.5e-09	True	False	False	False
ALDH18A1	0.5253432653409091	0.5547684056117954	0.8387736685269014	False	0.317822222	3.58e-05	8.08e-05	True	False	True	False
G3BP2	-0.8835668295454545	0.171717735279809	0.5410117070833244	False	-0.052042647	0.778940256	0.806043257	False	False	True	False
CBX1	-0.0522724738636363	0.9337006337844456	0.9788007703819156	False	0.974515278	1.02e-14	1.11e-13	True	False	False	False
ACSL1	-0.8959469653409093	0.2634591917553287	0.6369307570877111	False	0.405336111	5.45e-06	1.42e-05	True	False	False	False
SEPTIN8	0.2261272403409089	0.8142887890511998	0.9408112219665294	False	-0.250079215	0.065131926	0.085406679	False	False	False	False
TLN1	0.4654172630681818	0.5563245109606443	0.8395727148534056	False	0.323486111	2.11e-10	1.08e-09	True	False	True	False
ANXA2	0.1323572613636372	0.8558248658281755	0.9554556221174004	False	0.601680556	2.76e-08	1.06e-07	True	False	True	False
SEPTIN11	0.0290993420454543	0.9582743958740364	0.9862426674992992	False	-0.437705729	0.047383905	0.06434691	False	False	False	False
ELOC	0.3316970909090906	0.595712147900437	0.8565243131233834	False	-0.1792375	0.368228002	0.416075258	False	False	False	False
CPNE1	-0.96557764375	0.1526486534524575	0.5151104756866672	False	0.341361256	0.323304441	0.367829919	False	False	False	False
HCFC1	0.0483111767045454	0.942229466316676	0.981470458152946	False	0.035708333	0.695903707	0.728225765	False	False	True	False
PPP1CB	-0.667307596590909	0.3023140496314137	0.6690279395349288	False	0.90581623	4.42e-13	3.56e-12	True	False	False	False
DAP	-1.0454299431818184	0.0506948343538953	0.3332352398988313	False	0.229276565	0.268653682	0.311370245	False	False	False	False
EIF5A	-0.1172089999999996	0.8698172000471458	0.959134272177921	False	-0.239844444	0.564086111	0.605191953	False	False	True	False
TXNRD1	0.9321846420454544	0.1933254778377544	0.5638694421391384	False	0.62756764	2.81e-08	1.07e-07	True	False	True	False
ACTR2	-0.6233113863636364	0.3801806576929396	0.7344522170406618	False	0.597605012	0.014898558	0.022176332	True	False	False	False
MRTO4	0.2585420397727273	0.7692041532204563	0.9291560622127448	False	1.423934167	0.001561482	0.00276749	True	False	True	False
PRPF4B	-0.4332551886363636	0.4770365131282923	0.791934875625967	False	0.564631185	0.004292806	0.00698403	True	False	False	False
TAP2	-0.9338794029545454	0.3711666737369544	0.7282345532617236	False	1.001585507	3.01e-08	1.14e-07	True	False	False	False
VARS1	0.8798586905113635	0.0621795047246837	0.3592105107988665	False	0.151340278	0.050748926	0.06823115	False	False	True	False
NUP88	-0.7797095	0.3903424692620416	0.7437865236788994	False	-0.237744818	0.022114985	0.031927168	True	False	True	False
NCDN	0.8212431193181817	0.3349038594551828	0.6954555953463861	False	0.437792754	0.014151529	0.021234434	True	False	True	False
POLD2	-0.0005919318181817	0.9991699631839378	0.9997550791551788	False	1.361751147	2.2e-13	1.88e-12	True	False	False	False
RANGAP1	1.0695994710227272	0.0243355275858626	0.2561455410805865	False	0.614737054	0.000289608	0.000580388	True	False	True	False
CPSF7	-1.0071821613636365	0.0844520960818394	0.4055014543937141	False	0.468898611	3.79e-06	1.02e-05	True	False	False	False
TBCB	-0.1786257340909091	0.7088749212444244	0.907200465746613	False	0.433340278	1.38e-05	3.35e-05	True	False	False	False
STAT1	0.1361456982954545	0.8937562235383991	0.9674362574054874	False	0.864493074	2.28e-08	8.95e-08	True	False	True	False
PFKP	-0.6654910136363636	0.4036122650231024	0.7509367655656484	False	0.2149125	0.091936664	0.116945953	False	False	False	False
SLC27A4	0.3940203669318178	0.6809238338740458	0.8951950935053153	False	-0.230998611	0.016137285	0.023782104	True	False	False	False
PTBP1	-1.000990034090909	0.1136654458278931	0.4612323952530012	False	0.531193056	6.33e-07	1.91e-06	True	False	False	False
NUP160	0.0483247738636365	0.9548035331071812	0.9857442870465228	False	-0.061947222	0.440500945	0.485203633	False	False	False	False
EFTUD2	0.5039122397727274	0.4640486651751015	0.7839562582389087	False	0.825286111	6.36e-13	4.85e-12	True	False	True	False
ZW10	-1.1695767125000005	0.0835127770902415	0.4033555800941552	False	0.518909722	4.07e-05	9.09e-05	True	False	False	False
ACOX1	0.0521028750000001	0.9294709231530284	0.9776300383423048	False	0.348885065	0.284406045	0.327584654	False	False	True	False
ELAC2	-1.6585743764147725	0.0844907170984106	0.4055014543937141	False	0.078326389	0.593770895	0.633384018	False	False	False	False
UBXN1	-0.38457325	0.5659343982256205	0.8439215987858298	False	0.564945563	1.58e-05	3.82e-05	True	False	False	False
GYS1	1.6831496363636362	0.0113438743171076	0.1890455230161183	False	0.830567381	7.36e-13	5.55e-12	True	False	True	False
SF3A1	-0.0327244511363635	0.96124709908533	0.9872729333009588	False	0.478583095	0.000675382	0.001274483	True	False	False	False
PPP1R12A	0.4901195170454542	0.3338829331881771	0.6947500793092908	False	0.402917391	0.01093673	0.016714202	True	False	True	False
SMCHD1	0.5486375227272728	0.4128017063138154	0.7539378677443015	False	0.372722222	1.1e-06	3.23e-06	True	False	True	False
CSDE1	-0.9538424886363632	0.0359829875565595	0.295052641416287	False	-0.353478261	0.051855639	0.069593262	False	False	True	False
ZC3HAV1	1.6368101539772726	0.1687321863316989	0.535250461514978	False	0.566657971	0.018465099	0.026892853	True	False	True	False
UBQLN2	0.9508446193181818	0.1849393099888416	0.5555455122973484	False	0.115352778	0.386830036	0.432493431	False	False	True	False
HNRNPH3	0.0716679130681821	0.9274478411364347	0.9772288460959924	False	0.7720719	3.25e-08	1.22e-07	True	False	True	False
PRKAR1A	0.2618536818181813	0.5612944301856241	0.8418137859841344	False	0.442943803	0.002082779	0.003601271	True	False	True	False
COTL1	0.9642789829545456	0.1085925727940074	0.451377318348528	False	-0.455319444	0.001961535	0.0034275	True	False	False	False
RRP1	1.4614896551136365	0.0247027618214873	0.2569839945168854	False	0.217141667	0.032201961	0.045302096	True	False	True	False
DNAJC11	-0.6375016022727278	0.5915763826733491	0.8548153540322287	False	-0.294130573	0.114697215	0.143082851	False	False	True	False
SRSF6	-0.149555421590909	0.8104855754770427	0.9405553147591926	False	1.390405556	5.66e-32	7.02e-30	True	False	False	False
PPP6R3	-0.2674803386363635	0.7024800254841073	0.9044795834503836	False	-0.148339634	0.596349008	0.635678118	False	False	True	False
HP1BP3	1.1877102443181822	0.132054541511663	0.4915072652597129	False	0.3104375	7.32e-05	0.000158964	True	False	True	False
NUTF2	-0.911876465909091	0.0475348556692461	0.3245091398370774	False	0.176052856	0.37280111	0.420109235	False	False	False	False
PSMD1	-0.3614257272727272	0.6565158310286616	0.8868867638230715	False	0.499401389	0.020760919	0.030118524	True	False	False	False
ILF2	-1.4675181022727273	0.0046646660449473	0.1401452266543988	False	0.581580857	8.45e-08	2.92e-07	True	False	False	False
VAMP3	-0.7500331704545458	0.3538245664568883	0.712869184189294	False	0.189979519	0.246346491	0.287985245	False	False	False	False
SLC7A5	0.5810567931818182	0.2955936336072282	0.6613654399832861	False	0.694171201	2.86e-08	1.09e-07	True	False	True	False
EIF4G2	-0.7396239772727271	0.1391012225634938	0.4986585306179184	False	0.799844444	2.46e-05	5.73e-05	True	False	False	False
AARS1	0.3047618869318181	0.6698225542610943	0.8903299389879847	False	0.457284722	3.4e-06	9.19e-06	True	False	True	False
SRSF2	-0.0831882556818186	0.8653198955757708	0.9581026622316354	False	0.232833333	0.225823065	0.266295716	False	False	False	False
ATP2B1	-0.1767267488636363	0.7493348337058683	0.921456112633395	False	0.31497144	0.000617551	0.001174294	True	False	False	False
ITM2C	0.2329678863636364	0.7318427850349645	0.915107324827131	False	0.933343056	1.26e-07	4.19e-07	True	False	True	False
RANBP2	-0.7699581704545453	0.3184588924488659	0.6812377592533682	False	0.446184722	1.1e-05	2.72e-05	True	False	False	False
MVD	0.8292628721590909	0.260113708535363	0.6354576080977125	False	0.280004167	0.069735871	0.090803187	False	False	True	False
QARS1	-1.1252658238636366	0.3686689149589419	0.7275544456796146	False	0.784895966	5.43e-17	9.38e-16	True	False	False	False
ATOX1	1.4899854659090908	0.0281735021429524	0.2683063711685174	False	0.650086693	0.00070658	0.001326621	True	False	True	False
NAP1L1	-0.6234114204545453	0.1080051877328436	0.45005917662426	False	0.236865457	0.107512165	0.134571203	False	False	False	False
PNPT1	-1.173894130681818	0.0855979743230897	0.4077082991710914	False	0.560555438	2.97e-05	6.84e-05	True	False	False	False
NSF	-0.568199484659091	0.4835305955974064	0.7973212521475564	False	0.488145833	5.5e-07	1.68e-06	True	False	False	False
ADK	-0.8327357272727274	0.3438153188368696	0.7040340402900022	False	0.438561111	0.015745375	0.02327373	True	False	False	False
STIM1	1.0757747474999997	0.3249464152186723	0.6851529667013894	False	0.402852778	0.048424373	0.065580185	False	False	True	False
IDE	-1.409435375568182	0.0767847122381813	0.3880437936102573	False	0.861440278	8.71e-15	9.65e-14	True	False	False	False
LARP4	-0.6413292727272726	0.3153619280797787	0.6800504961879923	False	0.366453907	0.034645641	0.048423328	True	False	False	False
SERPINB6	1.092467284090909	0.205605446388958	0.580778680051042	False	0.637356944	1.57e-05	3.8e-05	True	False	True	False
MRE11	0.2039536363636363	0.8120034754793546	0.9405553147591926	False	0.451152857	0.003869867	0.006365589	True	False	True	False
CCT7	-0.160378068181819	0.7421956682983837	0.9187807782159718	False	0.496623611	1.6e-07	5.23e-07	True	False	False	False
FTSJ3	1.6076038295454549	0.0177180593350522	0.2256683559978055	False	0.492691905	0.00025807	0.000521399	True	False	True	False
CCT3	-0.8187727556818183	0.2557282548019889	0.6325220715575446	False	1.219983333	9.29e-13	6.74e-12	True	False	False	False
STX16	-0.1601499022727271	0.8315364875953194	0.9470311688140172	False	0.902236775	6.76e-14	6.17e-13	True	False	False	False
DBN1	0.8654192971590909	0.4527672530208202	0.7753613400454584	False	0.233501389	0.455833792	0.500979194	False	False	True	False
EEF1D	0.2635018613636363	0.7527469939845159	0.9230592609489808	False	2.02028462	5.44e-16	7.49e-15	True	False	True	False
DDX27	0.9872050960227274	0.0825858766240462	0.4014903037690686	False	0.508973259	1.82e-07	5.93e-07	True	False	True	False
FLOT2	-1.0095386420454546	0.5417009663875785	0.8303501956198167	False	-0.288783718	0.379089562	0.426081767	False	False	True	False
ACOT9	0.8876527365909092	0.2278091840620584	0.6082740069285891	False	0.492693099	0.103106078	0.129631918	False	False	True	False
GET3	0.1608086704545454	0.7719286929363479	0.9299120888365622	False	0.504716667	2.03e-08	8.04e-08	True	False	True	False
MAPK14	-0.9832104034090908	0.1992933638584824	0.57256963737106	False	0.971548611	1.04e-13	8.97e-13	True	False	False	False
PMM2	0.7093374528409091	0.5540727218226938	0.8384922885123767	False	1.476932381	3.23e-05	7.35e-05	True	False	True	False
COPS5	0.7943263397727273	0.2324696986047537	0.6115911929360215	False	0.063973709	0.723943523	0.754323793	False	False	True	False
F11R	0.9053711761363636	0.0816916588623529	0.3981739453050829	False	1.0878375	1.06e-16	1.74e-15	True	False	True	False
SEC63	-0.4655243238636363	0.5197962761736171	0.815241142271881	False	0.306428689	0.004034228	0.006620705	True	False	False	False
MYO1C	0.8807610673863637	0.1908367552171638	0.5603498312885525	False	-0.043393872	0.724394335	0.754323793	False	False	False	False
EPRS1	0.1289356499999998	0.8399084944426252	0.9510111717455436	False	0.740288889	1.6700000000000001e-22	7.3e-21	True	False	True	False
TJP1	1.025687176136364	0.1332229014092693	0.4939866076909617	False	0.509230556	1.15e-06	3.36e-06	True	False	True	False
CCAR2	-0.4282354772727272	0.6420233339790855	0.8806635860658931	False	0.000175779	0.99912911	0.99912911	False	False	False	False
TRMT1	1.196852175	0.0725699114202796	0.3819709913649058	False	1.636132635	0.003451441	0.005728005	True	False	True	False
FLII	0.915907181818182	0.2109507903678693	0.5864852362156959	False	0.433018531	0.000149198	0.000312476	True	False	True	False
TAOK3	1.852594534090909	0.0540970623266905	0.3386135558741553	False	0.696739148	0.018815145	0.027375852	True	False	True	False
MANF	-0.4999478181818182	0.3801824284188647	0.7344522170406618	False	0.529424008	0.001569325	0.002774776	True	False	False	False
P4HB	-0.2497925227272728	0.7124073032153245	0.9089334558264486	False	0.77639257	1.84e-07	5.96e-07	True	False	False	False
SFXN1	-0.682198994318182	0.2413056879588547	0.6181606487922776	False	0.103920656	0.8574392	0.878712674	False	False	False	False
LRPPRC	-0.9569382102272724	0.1929558082411658	0.5631314526266813	False	0.210973611	0.013512311	0.0203781	True	False	False	False
COX5A	-1.3860792102272732	0.053399075774747	0.338008996549807	False	0.748598611	1.2e-11	7.53e-11	True	False	False	False
DYNC1I2	0.4736356365909091	0.3970370206883387	0.74684324126975	False	0.4956125	7.3e-06	1.86e-05	True	False	True	False
SCARB1	-1.0037024806818182	0.2492269758698684	0.6288020879269673	False	0.855493056	4.64e-06	1.22e-05	True	False	False	False
MDN1	-0.7156697840909092	0.4312916506491273	0.7634766881983491	False	0.189998611	0.218530485	0.259341446	False	False	False	False
U2AF2	0.2104492725	0.7574495281536812	0.9253291136061164	False	0.706285714	0.050626848	0.06818009	False	False	True	False
PACSIN2	1.7744596289772727	0.0528641879493803	0.3371168814592475	False	0.357767533	0.217752462	0.258831264	False	False	True	False
PTPA	1.1412187329545451	0.1128126837693971	0.4602585919565137	False	0.198925	0.022988769	0.033092254	True	False	True	False
CD59	1.448272517045455	0.0069217080411221	0.1602943166526602	False	-0.182874206	0.437425943	0.482531438	False	False	False	False
DDX42	1.1286619659090908	0.0338796239505221	0.288839575990416	False	1.523473744	8.34e-05	0.000179935	True	False	True	False
EMC3	0.7507263977272727	0.2961921830089026	0.6616886078492881	False	0.393470833	0.013856988	0.02083452	True	False	True	False
JUNB	1.785767075	0.0229876933308757	0.2495094864280462	False	1.679293269	1.22e-05	3.01e-05	True	False	True	False
EIF2S3	-0.0153804988636365	0.9793245116544582	0.9941039424802044	False	0.807106944	5.94e-14	5.45e-13	True	False	False	False
YBX1	-0.1268810795454547	0.7476238394618899	0.9208597340436626	False	0.172754293	0.47334715	0.517930252	False	False	False	False
PAPOLA	-0.3711896193181823	0.4319827249810342	0.7636202041262763	False	0.138825	0.604434102	0.643374023	False	False	False	False
NAGK	0.501800705340909	0.4429162073052338	0.7692684059499642	False	0.761338268	3.21e-12	2.18e-11	True	False	True	False
ERI3	-1.5048271857954545	0.0374950433217176	0.2977418173521762	False	-0.490059016	0.305515109	0.350000745	False	False	True	False
UBE2M	-1.025426528409091	0.0446727896087093	0.3168435531171069	False	1.63404873	0.001027657	0.001879615	True	False	False	False
CORO1B	0.0923508204545455	0.917984234608154	0.9757611860327008	False	0.336658408	0.530346261	0.573545375	False	False	True	False
HYOU1	-1.6166398727272724	0.1371589901922514	0.495765724414822	False	0.592002543	2.8e-07	8.84e-07	True	False	False	False
EMC1	0.0158106477272726	0.984371693313359	0.9951826867091323	False	0.350888889	6.91e-05	0.000150806	True	False	True	False
POR	0.2096257613636364	0.7541436144284123	0.9237398382211032	False	0.336531313	0.033681835	0.047205361	True	False	True	False
DAZAP1	0.4566271198863636	0.529150849524939	0.8214515407289689	False	0.688458333	0.000568414	0.001087814	True	False	True	False
GCN1	0.7646727500000002	0.1926373876778505	0.562995882820364	False	0.505305556	6.07e-10	2.93e-09	True	False	True	False
RPL15	-0.3655625454545457	0.4653947821911349	0.7849649849126213	False	1.10724496	8.54e-14	7.52e-13	True	False	False	False
UBA1	0.051138072159091	0.883862891865173	0.964365801975496	False	0.157523541	0.469628616	0.51461883	False	False	True	False
DNM1L	-1.3225717670454546	0.1753072442763493	0.5446192714313707	False	0.220192693	0.136200325	0.168074592	False	False	False	False
SCFD1	0.3556276647727274	0.6301748283759268	0.8736144584591335	False	1.26726516	3.87e-05	8.68e-05	True	False	True	False
RNPS1	0.6641395647727275	0.2393525302236824	0.6165215550446086	False	0.857820507	2.98e-06	8.16e-06	True	False	True	False
CALR	-0.3739661624999999	0.5516747046758801	0.8369276321592679	False	-0.034279167	0.709507088	0.740896798	False	False	True	False
PLAU	-0.4301830965909108	0.6690746988565199	0.8903299389879847	False	0.623952525	0.089378265	0.113790855	False	False	False	False
ARPC1A	-0.4985289772727272	0.5644065346687137	0.8432978662507354	False	0.660316432	3.82e-09	1.63e-08	True	False	False	False
PEBP1	-0.2589504034090908	0.7136623533805203	0.909299056190176	False	-0.968740573	0.005856788	0.009359049	True	False	True	False
HNRNPUL2	0.9408917107954542	0.3441946932943772	0.7043601115964767	False	0.149215	0.638730494	0.676008715	False	False	True	False
NF2	-0.4951692784090911	0.4257249015150464	0.760577096433339	False	0.874143056	7.52e-10	3.58e-09	True	False	False	False
RAP1B	0.4400706250000001	0.4725676818663142	0.7894697194167898	False	0.349175397	0.028533968	0.040564063	True	False	True	False
PGM2L1	0.8360087126136364	0.4562146448107242	0.7775417691272293	False	0.308485088	0.480239145	0.524699198	False	False	True	False
XPOT	0.9814147840909092	0.1175357040727185	0.466742749826838	False	0.347046047	0.058495935	0.077733204	False	False	True	False
STT3A	-0.9400895227272728	0.1504537989806529	0.5129634517220535	False	0.351599957	0.001999471	0.003481514	True	False	False	False
SAFB	-0.2102968522727273	0.766044110081113	0.9283036882122104	False	0.408702778	0.037130904	0.051553365	False	False	False	False
SET	-0.7400431931818177	0.1464852978888608	0.5079644840458144	False	1.129652096	2.11e-05	4.97e-05	True	False	False	False
DNAJB6	0.9298161704545452	0.0610059332409893	0.3570919094760456	False	0.809808375	1e-11	6.43e-11	True	False	True	False
PSMC1	-0.7555453977272729	0.4301339483088299	0.7627816826844435	False	0.900480497	2.45e-06	6.82e-06	True	False	False	False
NACA	-1.0976041931818186	0.0735515661457187	0.3823958975745489	False	0.675036689	6.09e-05	0.000133333	True	False	False	False
UBE2K	-0.443117448863636	0.3169279343810723	0.6807108135934328	False	1.029868014	3.94e-06	1.05e-05	True	False	False	False
PSMD12	-0.165309832386364	0.7401908455673742	0.9186340781653252	False	1.513419361	0.000217308	0.000445093	True	False	False	False
AP1G1	0.3266869913636363	0.63720497475574	0.8788186862633792	False	0.59068971	1.58e-05	3.82e-05	True	False	True	False
RRS1	1.3458883011363638	0.0923692185332848	0.4190985982793661	False	0.183065278	0.076438696	0.098752686	False	False	True	False
PAICS	-1.5656148125000002	0.0268640577009265	0.2651457784384482	False	-0.546466629	3.12e-10	1.56e-09	True	False	True	False
PYGB	-0.4794634124999999	0.327879210644758	0.6875211477255101	False	1.010416389	6.84e-08	2.41e-07	True	False	False	False
USP5	0.6043623920454546	0.4015720905504829	0.7499273923731172	False	0.605116667	9.7e-08	3.31e-07	True	False	True	False
ABCB8	1.0886695568181817	0.1185367866320052	0.4671834627884029	False	0.316468056	0.040349095	0.055709475	False	False	True	False
PRPF6	0.7264420857954548	0.2305658649487659	0.6110437734263592	False	1.351712295	9.23e-17	1.52e-15	True	False	True	False
ALG8	-0.3899743863636363	0.4686069853369151	0.7876882923907381	False	0.817714516	1.76e-05	4.22e-05	True	False	False	False
RDX	-0.2910335124999994	0.6174133999384159	0.8667635291407404	False	2.125957895	1.4e-09	6.41e-09	True	False	False	False
IMPDH1	-0.0406820119318181	0.950275878730287	0.9840776691145228	False	0.157768056	0.524733794	0.568302369	False	False	False	False
TOP2B	-1.361128426136364	0.0782198567462885	0.3910631023255929	False	0.742363889	2.12e-14	2.19e-13	True	False	False	False
RALY	0.0372875142045456	0.95246503215962	0.9847164289815424	False	2.194094444	4.510000000000001e-37	1.68e-34	True	False	True	False
NAMPT	2.061841764772728	0.0207227190820101	0.240941707469007	False	0.779814205	0.015460434	0.022920903	True	False	True	False
RPS7	-0.7843221136363638	0.1388079946848653	0.4986585306179184	False	0.193310294	0.874087412	0.890919039	False	False	False	False
TOP1	0.0519107102272728	0.9156551742399504	0.9748568859311716	False	0.517940278	0.005149927	0.008305793	True	False	True	False
SF3A3	-1.8294283352272729	0.0210484162634304	0.2432225454686555	False	0.023258145	0.898358852	0.909986113	False	False	False	False
SLC35B2	-0.7002508693181824	0.4435247644564202	0.7693566988065063	False	0.573676389	4.17e-06	1.11e-05	True	False	False	False
CIRBP	0.2541628017045456	0.6557432540266471	0.8863213210354772	False	0.38913662	0.001575645	0.002782641	True	False	True	False
NPC1	1.9976118369318183	0.0146483086258724	0.2087613516316501	False	0.078388889	0.53506946	0.577393532	False	False	True	False
GOLM1	0.444368409090909	0.4942555640068081	0.8038125602827916	False	0.611695332	0.032365857	0.045489631	True	False	True	False
MYOF	1.0953645113636363	0.0555296660939434	0.3423657646249153	False	0.692351389	4.26e-23	1.98e-21	True	False	True	False
IPO7	-0.4382744778409093	0.4952058228264843	0.8038125602827916	False	0.119205556	0.266497405	0.309112045	False	False	False	False
FUBP1	-0.2723845397727273	0.7345545751674791	0.9160284599174724	False	0.32135309	0.134717245	0.166382511	False	False	False	False
NCKIPSD	-1.05072075	0.2926198280945393	0.6594250200288978	False	0.476036946	2.37e-08	9.28e-08	True	False	False	False
KDSR	0.6259989113636364	0.4079302879212259	0.7517418535187652	False	0.261313889	0.185399173	0.223049005	False	False	True	False
RAB11B	-0.2905545627784089	0.5024130784589007	0.8063300496377784	False	1.337622549	9.82e-07	2.9e-06	True	False	False	False
AKAP12	1.3397337443181816	0.0241605460398401	0.2553392179014462	False	0.393929167	1.26e-05	3.1e-05	True	False	True	False
NCLN	1.8010105431818182	0.0074006740646403	0.1610718640812053	False	0.309596438	0.024799985	0.035596118	True	False	True	False
MYO6	1.209588960227273	0.0849026839235902	0.4066726507420334	False	0.535233617	4.76e-06	1.25e-05	True	False	True	False
ANXA11	0.1441292272727272	0.8669170230206327	0.9581945220787876	False	-1.220497407	0.018050348	0.026418176	True	False	False	False
ACBD3	1.0491308636363634	0.1294837312021621	0.4879840968687604	False	0.840182166	1.19e-07	4e-07	True	False	True	False
CDV3	0.4339880397727271	0.4574342163657708	0.7784153809717663	False	2.369967677	7.58e-07	2.27e-06	True	False	True	False
TPD52L2	0.0039366602272727	0.9957943465793812	0.998893812743061	False	0.669842803	8.09e-08	2.82e-07	True	False	True	False
SPTBN1	0.8386846875000002	0.2954388877618288	0.6613654399832861	False	0.622583333	2.71e-08	1.05e-07	True	False	True	False
SF3B2	0.1027586079545455	0.8376235881085434	0.9507920160621536	False	0.420446701	0.039022188	0.054027927	False	False	True	False
SLC20A1	0.8257116647727276	0.1916731850480729	0.5617025484104652	False	0.847787109	7.72e-13	5.71e-12	True	False	True	False
CLUH	0.1977513642045454	0.7425004397157818	0.9187807782159718	False	0.569452778	1.8e-05	4.31e-05	True	False	True	False
TACSTD2	1.2551703011363635	0.2132054456133908	0.5885285196626896	False	0.432730067	0.001565378	0.002771091	True	False	True	False
CYB5R3	-0.0422673812499999	0.9371443522409216	0.9800261697492624	False	0.53118079	0.000244153	0.000495301	True	False	False	False
PAK2	1.3755369147727272	0.0104415246226263	0.1840992756820341	False	0.606682788	2.1e-05	4.95e-05	True	False	True	False
MRPS34	0.4230811465909092	0.5170489995245938	0.8139822833918849	False	0.064806526	0.873427857	0.890919039	False	False	True	False
CDK11B	0.3755638795454544	0.5264333706281213	0.8193205650202693	False	0.099004167	0.620925651	0.65857093	False	False	True	False
SUCLA2	-1.7057824670454542	0.0286001735814419	0.270028432891392	False	0.958053071	0.000954903	0.001757352	True	False	False	False
REXO4	-0.0228338664772727	0.9732734290550552	0.992271699736951	False	0.521341667	1.2e-07	4e-07	True	False	False	False
CD46	-0.9200477784090904	0.3213269933205895	0.6827034103913913	False	0.563891097	0.002553489	0.004324645	True	False	False	False
TOMM40	-0.0155712954545456	0.9791612842989964	0.9941039424802044	False	0.153674129	0.249189267	0.290623091	False	False	False	False
PEG10	1.2196715511363632	0.1793867073412107	0.5488283335396471	False	0.903901389	1.69e-16	2.65e-15	True	False	True	False
YIF1B	-0.6201316534090915	0.5432999354099972	0.8305271134705231	False	-0.57473514	0.003430521	0.005699648	True	False	True	False
LMAN2	-0.66024495	0.1730006368266973	0.5421835813315646	False	0.943551039	0.000151161	0.000316142	True	False	False	False
TAGLN2	-0.2712852045454546	0.6881325111690064	0.8986409537738784	False	-0.110980667	0.745117386	0.774276417	False	False	True	False
HSPB1	-0.090136951704546	0.8998103010646529	0.9697912428320574	False	0.822822024	1.53e-07	5.04e-07	True	False	False	False
TFRC	-0.6756942045454548	0.1401135720782974	0.4986585306179184	False	0.603990278	1.1e-06	3.21e-06	True	False	False	False
PTGES2	0.999642971590909	0.0641735824871862	0.3640542130372023	False	1.374722111	1.06e-08	4.3e-08	True	False	True	False
DIAPH1	0.4833801818181817	0.4470486550035569	0.7720828625700017	False	0.124370833	0.247969875	0.289655305	False	False	True	False
RPL18	-0.5705576818181823	0.2907609150156931	0.6583977186261293	False	0.417332992	3.56e-05	8.06e-05	True	False	False	False
JUP	1.594372619318182	0.0555648305238417	0.3423657646249153	False	0.4976125	1.36e-07	4.5e-07	True	False	True	False
SRSF1	-0.162340239204545	0.7474287023331727	0.9208597340436626	False	0.704756705	2.07e-08	8.18e-08	True	False	False	False
DGAT1	-0.0278877897727272	0.9678784549625022	0.9908668779775184	False	0.495997183	0.000767249	0.001429698	True	False	False	False
PSMC6	-0.0511506420454548	0.941394791492132	0.9813577726699774	False	1.217249432	1.02e-06	3.01e-06	True	False	False	False
YWHAG	0.2649075181818179	0.5929544522268634	0.8556543497936544	False	0.231559643	0.118313163	0.146977171	False	False	True	False
DCTN1	0.2567367369318181	0.661135385474791	0.8895034861350236	False	0.816423297	6.53e-11	3.66e-10	True	False	True	False
NCSTN	0.9293257829545456	0.2506427572993588	0.6289990471949255	False	0.595650587	5.48e-05	0.000120274	True	False	True	False
STT3B	-0.4449395397727274	0.4339918343505461	0.7644174301646872	False	0.284293056	0.000439987	0.000857485	True	False	False	False
NDUFS1	-0.2592607545454546	0.7133690048391791	0.909299056190176	False	0.811086752	0.00113691	0.002061689	True	False	False	False
SYNCRIP	-2.116308284090909	0.0115814458676618	0.1912485686839841	False	0.283890591	0.018349548	0.026777015	True	False	False	False
HNRNPF	-0.3951546477272729	0.3321485634925702	0.6920877856954346	False	0.295998955	0.121781529	0.151033472	False	False	False	False
EIF4G1	0.0335174204545452	0.9628755957951742	0.9879998087455676	False	0.500466667	5.47e-11	3.09e-10	True	False	True	False
KTN1	0.0937168750000001	0.8090149294421278	0.9405553147591926	False	0.836366667	4.32e-20	1.31e-18	True	False	True	False
ATAD1	-0.3174057176136365	0.639822217039308	0.8796260552501589	False	1.251423026	0.038058511	0.052742783	False	False	False	False
SLC1A5	0.5179936164772727	0.3976265919116022	0.7471750234154756	False	0.655436872	0.003208443	0.005360623	True	False	True	False
DPM1	0.239546946590909	0.7519011543643079	0.922729839638226	False	2.993513462	2.29e-06	6.38e-06	True	False	True	False
RPS6KA3	-0.792879681818182	0.2358421683253936	0.6136071741596317	False	1.225456944	3.02e-05	6.93e-05	True	False	False	False
ENO2	0.9572600454545456	0.5039941724497587	0.807454523602972	False	1.172496743	0.079724041	0.102729332	False	False	True	False
LSM14B	-1.402462176136364	0.177513795940947	0.5459894026668524	False	2.670950524	4.23e-05	9.43e-05	True	False	False	False
HLA-A	2.2626550568181822	0.0004075176487836	0.0510144176669012	False	0.111180933	0.501444442	0.545862288	False	False	True	False
AP1B1	1.1059307500000002	0.1222831356269177	0.476137185948045	False	0.3275875	0.034983731	0.048800008	True	False	True	False
RBM3	-0.4152691647727273	0.5634026279687978	0.8428036523946704	False	2.726537069	6.32e-28	4.41e-26	True	False	False	False
AHCYL1	-1.2672667880681818	0.0348426103251037	0.2910793645296174	False	-0.410128352	0.002105515	0.003636353	True	False	True	False
FAT1	-1.6680326875	0.1533720246637812	0.5151104756866672	False	0.744997261	4.23e-12	2.83e-11	True	False	False	False
HNRNPH1	-0.2378594375000005	0.6271861450454652	0.8719063055987736	False	0.32517985	0.036914725	0.051301117	False	False	False	False
DHCR24	-0.2800478352272726	0.6701473601201836	0.8903299389879847	False	0.781301619	1.31e-15	1.67e-14	True	False	False	False
TMEM205	1.2636251011363635	0.0305083284275256	0.2754183351191648	False	0.200567982	0.161269889	0.196242492	False	False	True	False
VCP	-0.6559611818181821	0.1444762319906953	0.5062088607262223	False	0.703343056	7.39e-13	5.55e-12	True	False	False	False
UBASH3B	-1.7193862215909093	0.145917990709581	0.5076911274858695	False	0.28131875	0.401138007	0.445808832	False	False	False	False
IVD	0.5680323068181818	0.5731633027266956	0.8470389307800816	False	-0.309794699	0.009968699	0.015345192	True	False	False	False
SUPT16H	-0.6147381377499999	0.1994034967442204	0.57256963737106	False	1.482416667	5.59e-08	2e-07	True	False	False	False
EIF3A	0.3163927375000002	0.4840645990544723	0.7975014703878354	False	0.303447222	0.000338625	0.000672277	True	False	True	False
DHCR7	-0.7603466420454544	0.2589000315906532	0.6352819788557322	False	0.640601818	0.00417723	0.0068109	True	False	False	False
AP3D1	1.7335878579545452	0.0031352561372788	0.1197074896947092	False	1.112269444	0.011653425	0.017718448	True	False	True	False
WFS1	0.4308686249999995	0.6884260527909758	0.8986779361801248	False	0.066965145	0.790480331	0.816280731	False	False	True	False
RPL26	0.4860670568181815	0.3507397051013693	0.7107856648917277	False	2.182654019	4.3200000000000004e-29	3.5700000000000005e-27	True	False	True	False
RPS3	-0.6524389204545464	0.1956337824371936	0.5671744332065927	False	1.009880556	1.01e-15	1.31e-14	True	False	False	False
IARS1	-0.041444943181818	0.957350997600878	0.9859483532185084	False	0.687686111	8.77e-13	6.39e-12	True	False	False	False
AK1	2.421172664772727	0.0369722128087657	0.2967901028525359	False	0.563328326	4.99e-05	0.000110089	True	False	True	False
RPS14	-0.3382726704545455	0.5109702581788051	0.8110446078018037	False	2.30835125	5.98e-17	1.02e-15	True	False	False	False
PSMC2	-1.3826195636363638	0.0170344127508937	0.2231005411980244	False	0.517477778	7e-06	1.78e-05	True	False	False	False
RBM14	-0.7354887130681818	0.4401058162477874	0.7684003502150801	False	0.230663889	0.079109322	0.10202564	False	False	False	False
ATP5PO	-1.1711609494318185	0.0976625440276609	0.4298956726752193	False	3.910608099	8.72e-09	3.55e-08	True	False	False	False
EWSR1	-1.150754420454545	0.0366941017715203	0.2967901028525359	False	0.51339391	0.08553887	0.109463253	False	False	False	False
NEMF	0.8672052443181819	0.1573322400636025	0.5198880710112143	False	-0.1802375	0.221428412	0.262361792	False	False	False	False
PRMT1	-1.1513028693181817	0.0329893920557938	0.2869233391224868	False	1.416656944	3.2e-15	3.87e-14	True	False	False	False
DDX39B	1.1519798409090911	0.1219277063163501	0.4752459793160902	False	0.438752778	0.020193152	0.029352118	True	False	True	False
BCL2L1	1.4022610420454549	0.038223137871014	0.299368079821884	False	0.73332619	1.1e-07	3.72e-07	True	False	True	False
SLX9	1.1095416931818185	0.093442524031067	0.4217829314887888	False	0.091131696	0.699633195	0.731099481	False	False	True	False
ERO1A	0.4286663636363639	0.5552873014732624	0.8391044980798914	False	0.786787919	5.64e-06	1.46e-05	True	False	True	False
ANXA6	0.1998835738636362	0.8396850769547886	0.9510111717455436	False	0.303020833	0.007720498	0.012110106	True	False	True	False
PARP1	-0.6228834659090912	0.3507609667603257	0.7107856648917277	False	0.567447222	2.28e-13	1.94e-12	True	False	False	False
RBMXL1	0.5471252875000001	0.4121245152253169	0.7538459584437295	False	1.231854167	3.82e-14	3.59e-13	True	False	True	False
UBR4	0.5000037914772728	0.4513821834231195	0.7750786704170417	False	0.757151389	4.8e-14	4.46e-13	True	False	True	False
PSMD3	-0.4980103488636364	0.4076822719058252	0.7517418535187652	False	-0.158031944	0.258798701	0.300651304	False	False	True	False
CKAP4	-0.1132967857954545	0.8561406042195279	0.955572224876324	False	0.703854167	3.1e-05	7.09e-05	True	False	False	False
LARS1	-0.3571812267045455	0.6420601514174984	0.8806635860658931	False	0.602490278	2.67e-08	1.03e-07	True	False	False	False
TSPO	0.609588509659091	0.303355821514704	0.6700910241251176	False	0.298337333	0.235735345	0.2771055	False	False	True	False
ARFIP1	0.6136913371590909	0.5338109668689887	0.8239733193902535	False	0.382965985	0.119074949	0.147800042	False	False	True	False
PSMD2	0.1008868806818181	0.8157753599716588	0.941080929901574	False	0.3429	1.95e-05	4.64e-05	True	False	True	False
HGS	0.441942964204546	0.7098864384052511	0.9080308308688422	False	1.183855622	4.85e-06	1.27e-05	True	False	True	False
EIF3E	-0.4523632954545449	0.4264132809320717	0.760577096433339	False	0.934279832	2.24e-08	8.81e-08	True	False	False	False
EVPL	1.911694210681818	0.019670407407086	0.2368058115928867	False	0.918611173	2.19e-16	3.36e-15	True	False	True	False
RBBP4	-1.6678009795454545	0.0284460037737416	0.269429929816612	False	-1.151305263	0.000551898	0.001063047	True	False	True	False
ARPC4	0.7779801931818183	0.2224353149696955	0.6016246491672248	False	0.566720854	0.007970817	0.012437151	True	False	True	False
DDX19A	0.1122284602272727	0.8735287808439292	0.9596469954443198	False	0.324997586	0.010234673	0.01570584	True	False	True	False
RPL9	-1.201661613636364	0.0289171091393768	0.2721759483030821	False	0.451073077	0.24331105	0.285109165	False	False	False	False
RACK1	-0.0211565795454546	0.9640808981888912	0.9887237131598042	False	0.244791667	0.050407158	0.067955979	False	False	False	False
PYCR3	-0.2026672125000002	0.805792876669827	0.9405553147591926	False	0.593064231	2.88e-08	1.09e-07	True	False	False	False
SURF6	1.303437540340909	0.1024843575898766	0.4408676301097869	False	0.693996784	1.22e-07	4.07e-07	True	False	True	False
SLC33A1	0.8606160835227274	0.3018507587320065	0.668593644599263	False	0.642305882	0.017163974	0.025245132	True	False	True	False
NCKAP1	0.6592386079545456	0.3340382712180935	0.6947500793092908	False	0.437648739	0.008371486	0.012940125	True	False	True	False
PRKDC	-0.5552889261363636	0.4420681201309145	0.7691975584855977	False	0.379284722	2.6e-09	1.14e-08	True	False	False	False
ROCK2	-0.272232721590909	0.5781956106612864	0.848577729072449	False	0.107418056	0.321898517	0.366791644	False	False	False	False
NUMA1	0.491102951136364	0.5295524377858697	0.8214515407289689	False	0.430244657	0.015659079	0.023169205	True	False	True	False
RPLP0	-0.2334340340909095	0.5892032006675202	0.8543107188972912	False	0.335232747	0.011333785	0.01725009	True	False	False	False
TRIM28	0.5606572215909087	0.1864092781825814	0.557194080182264	False	0.39077598	0.002414237	0.004116938	True	False	True	False
ABHD14B	1.6165393852272727	0.0203609691149442	0.2394887811111333	False	0.569115303	0.000324734	0.000647292	True	False	True	False
GNA11	0.5423794318181818	0.4140211901544119	0.7539378677443015	False	0.731206713	0.007565098	0.011891438	True	False	True	False
ITCH	1.587874784090909	0.0778369674390547	0.3902760096360079	False	0.0803375	0.630649646	0.668407714	False	False	True	False
HUWE1	0.6789312727272727	0.3637603122115542	0.72223201295823	False	0.759526389	1.9e-09	8.51e-09	True	False	True	False
TARS1	0.0216751704545457	0.9752817653076884	0.9931319603072192	False	0.585305556	5.86e-07	1.78e-06	True	False	True	False
CAP1	0.383013522727273	0.5702545290198836	0.8466459315019462	False	0.283020899	0.532699427	0.575671546	False	False	True	False
BPNT1	-0.3878294960227272	0.6052972832478111	0.8615866019145252	False	1.277828615	2.54e-15	3.13e-14	True	False	False	False
CAPS	-0.0380457329545453	0.9696013385661022	0.9912917080173624	False	1.254422222	7.6e-07	2.27e-06	True	False	False	False
UBR5	-0.1266985295454548	0.8479561385192624	0.9524448267411664	False	0.027948884	0.952394072	0.95949186	False	False	False	False
RPS8	-0.5764232954545441	0.1176904051133586	0.4669691668285457	False	1.325975317	2.11e-10	1.08e-09	True	False	False	False
LMNA	1.0261345795454542	0.0419570464565964	0.31052534094063	False	0.395984722	2.49e-06	6.91e-06	True	False	True	False
PPP2R1A	-0.3838456409090911	0.4287870214358246	0.7619619413787668	False	0.617102778	4.65e-16	6.53e-15	True	False	False	False
INPP4B	0.6852759068181818	0.3437100726912077	0.7040340402900022	False	1.025003371	1.71e-15	2.14e-14	True	False	True	False
PARD3	0.7085518579545458	0.1907192223798726	0.5603498312885525	False	0.433720833	0.004081367	0.006676559	True	False	True	False
GALNT2	-0.4547719349999999	0.3559602445701069	0.7160196563915567	False	1.046093999	2.43e-05	5.67e-05	True	False	False	False
SLC3A2	2.4816294829545464	0.0009777536769123	0.0706144987239323	False	0.327505556	0.055627513	0.074253242	False	False	True	False
ECPAS	0.2918032579545453	0.6644803401657124	0.8902581432782546	False	0.329381944	0.004579014	0.0074334	True	False	True	False
ITGB1	0.3781024301136368	0.6178251541659889	0.8667635291407404	False	0.96403597	3.66e-14	3.49e-13	True	False	True	False
THRAP3	-0.0180663670454546	0.968876691146738	0.9909086093686204	False	1.058216667	3.32e-20	1.05e-18	True	False	False	False
EIF3H	-0.5560412272727269	0.284458371738653	0.6548430281528325	False	0.149818362	0.223722174	0.264237389	False	False	False	False
NOP56	-0.778906681818182	0.1324344069142572	0.4921894261914825	False	0.224733333	0.137241366	0.168940776	False	False	False	False
MYH9	1.489321332386364	0.029298143097513	0.2725043415038919	False	0.403494444	6.12e-11	3.45e-10	True	False	True	False
CDS2	0.3630594522727272	0.6721105573157253	0.8908103751541226	False	0.75436336	0.002538549	0.004307943	True	False	True	False
FXR1	-0.0634013352272728	0.9304789322944688	0.9781050590347136	False	0.691778529	1.27e-07	4.2e-07	True	False	False	False
FAM98A	0.7331040454545455	0.5194366804163761	0.8149305001516494	False	0.383671267	0.014669616	0.021945391	True	False	True	False
PDXDC1	0.4777471329545454	0.4226316679256674	0.7590498458092478	False	0.31577225	0.060832361	0.080193015	False	False	True	False
FSCN1	0.7450660852272728	0.3177002632505007	0.6812377592533682	False	0.418177778	0.014889656	0.022176332	True	False	True	False
ARHGAP29	0.0965519511363632	0.8672355693105578	0.9581945220787876	False	0.324045833	2.03e-05	4.81e-05	True	False	True	False
CTTN	0.5641402215909093	0.4881589309766823	0.8000657318957571	False	0.498720894	0.000287891	0.000577724	True	False	True	False
FASN	-0.5279456607954545	0.4062900745089105	0.7517418535187652	False	0.552498611	1.11e-14	1.19e-13	True	False	False	False
SPRYD4	1.1544011151136369	0.2063437026989821	0.5814417384954973	False	0.020602778	0.905776915	0.916875611	False	False	True	False
LGALS1	0.3283063863636357	0.6593631677805672	0.8886554375022144	False	-0.616393056	0.000488118	0.000945092	True	False	False	False
AUP1	0.9775318261363636	0.0752809522891838	0.3864554641108047	False	0.767136774	0.001542043	0.002736298	True	False	True	False
PPM1G	-0.0995342102272729	0.8449213532934258	0.9514549152304228	False	0.038200329	0.801046577	0.826044563	False	False	False	False
RPSA	0.2517970624999996	0.6573889331359277	0.8871089250420325	False	0.396831944	0.004964591	0.00803373	True	False	True	False
PSMA6	-1.0161093693181822	0.2318762206464185	0.6113374414436177	False	0.299683333	0.000866485	0.001604563	True	False	False	False
CAD	-1.3689320511363636	0.0357089867133582	0.2940319910496231	False	0.377879167	1.62e-06	4.66e-06	True	False	False	False
ITPR3	-1.572241380681819	0.2066127013772443	0.5814417384954973	False	0.861376389	3.01e-18	6.31e-17	True	False	False	False
CORO1C	0.9495002817045451	0.0222243056723422	0.2480338185809255	False	0.290350302	0.008000547	0.012470455	True	False	True	False
VAT1	1.173816804545455	0.1074904885521703	0.4490328473389052	False	0.718111111	7.07e-13	5.36e-12	True	False	True	False
PSMG2	-0.1573548863636362	0.7798169894397822	0.9328245592741208	False	-0.28	0.401094775	0.445808832	False	False	True	False
CLIP1	1.797355431818182	0.0077170368431936	0.1642001805360545	False	0.466387656	0.052950849	0.070935056	False	False	True	False
RPL31	-0.8178339204545457	0.0342241749951532	0.2894794801673375	False	1.166570556	1.11e-06	3.23e-06	True	False	False	False
PSMD7	0.5682669920454545	0.4321963584220397	0.7638180819077507	False	1.027473846	1.66e-06	4.74e-06	True	False	True	False
SURF4	-1.1234646443181815	0.054962738214202	0.3418674747115372	False	0.636954167	0.389646999	0.434988804	False	False	False	False
ATP1A1	1.8465299625	0.0056728466484521	0.1518730026436718	False	0.347945833	0.004174427	0.0068109	True	False	True	False
LONP1	0.2257605221590908	0.7158437608640382	0.9101668905417728	False	0.208662793	0.268965577	0.311488951	False	False	True	False
BIRC6	-0.2041043221590908	0.8044120181447578	0.9405553147591926	False	0.680636111	2.52e-08	9.77e-08	True	False	False	False
TUBB	-0.978587060227273	0.1216521634571601	0.4749113304192981	False	2.344184722	6.53e-28	4.41e-26	True	False	False	False
ARHGAP1	-0.7956152159090912	0.3162709912383535	0.6803519615746438	False	0.034715579	0.800903223	0.826044563	False	False	False	False
ARPC2	0.3168466068181814	0.5029115790571617	0.8069576736377571	False	0.461567105	0.075041818	0.09720138	False	False	True	False
CDK16	0.2239420426136364	0.5760941050159089	0.848577729072449	False	0.673348611	1.09e-07	3.69e-07	True	False	True	False
RPS2	-0.1368316477272726	0.8152679640869089	0.941080929901574	False	2.55054478	3.68e-16	5.26e-15	True	False	False	False
ACTB	-0.0681034659090906	0.9217668825319772	0.9768865019050892	False	2.270170833	2.45e-34	5.21e-32	True	False	False	False
EFHD2	0.0547735022727275	0.90937428363192	0.97283824486343	False	0.908015472	1.5e-12	1.07e-11	True	False	True	False
AP2A2	0.9938158181818184	0.2594805836381447	0.6354576080977125	False	-0.766148029	0.126046689	0.156062803	False	False	False	False
EPS8L2	3.222584301136364	0.0012144938765605	0.0786384785072938	False	0.608775062	6.07e-08	2.15e-07	True	False	True	False
ELOB	1.663747051136364	0.0012505238808225	0.0795990243123576	False	0.08067429	0.314437664	0.359115827	False	False	True	False
COL6A1	3.383422380681818	0.0010766190026623	0.0735135029908808	False	0.182781944	0.19517242	0.23386091	False	False	True	False
NDUFS2	0.1386275397727274	0.7414243303546331	0.9187807782159718	False	0.400638468	0.000784194	0.001459446	True	False	True	False
GOLGA3	0.7750193579545452	0.3351507939364548	0.6957382868540283	False	0.687467103	3.39e-07	1.07e-06	True	False	True	False
UBIAD1	1.2184138181818178	0.1121774048050018	0.4584851650196682	False	1.185981944	6.4e-09	2.65e-08	True	False	True	False
FTL	0.4149108238636363	0.3725274749308308	0.7287480682684951	False	-0.212401389	0.383557016	0.429803529	False	False	False	False
CHD4	0.7049344522727273	0.1905977537083445	0.5603498312885525	False	0.400830556	1.65e-06	4.72e-06	True	False	True	False
PDAP1	0.4989137579545457	0.431617250730006	0.7634784000834287	False	0.375774085	0.055106834	0.073690524	False	False	True	False
RPL21	-0.2186763068181814	0.7170541479830432	0.9103775702333736	False	0.881266667	4.4e-05	9.79e-05	True	False	False	False
SF3A2	1.0051167556818184	0.301785409302034	0.668593644599263	False	0.486180744	1.42e-06	4.08e-06	True	False	True	False
RPL3	-0.5289432727272732	0.2681116590818387	0.6405173891105888	False	0.179016667	0.245004896	0.286867937	False	False	False	False
RBBP5	1.010123239772727	0.0822809708980072	0.4007862337321224	False	0.324328947	0.080545633	0.10360844	False	False	True	False
RAB27B	2.0630698125	0.0879982051575859	0.4105307571047378	False	2.269362896	1.93e-19	4.94e-18	True	False	True	False
PTPN1	1.9279390534090908	0.0071066189834736	0.1602943166526602	False	0.309368056	0.059554815	0.078718231	False	False	True	False
SFPQ	-0.9210464204545454	0.110135723217256	0.4549137674325689	False	-0.479499118	0.005917142	0.009430644	True	False	True	False
PGP	0.9083832801136364	0.1312190539681497	0.4903414499277475	False	0.823191667	3.82e-15	4.55e-14	True	False	True	False
EMD	0.3223496761363635	0.637782257614725	0.8791305811973205	False	0.080020833	0.613616691	0.651748585	False	False	True	False
MSN	0.330941443181818	0.5892803134389584	0.8543107188972912	False	0.625790278	1.35e-13	1.16e-12	True	False	True	False
CSTB	0.5756779659090903	0.3952277097978014	0.7466072071943399	False	0.255997917	0.785223022	0.811979579	False	False	True	False
ABCF1	1.5376262301136363	0.0019161182167186	0.0972429994984737	False	0.338779364	0.233503156	0.274916225	False	False	True	False
HDLBP	0.7284419464772726	0.0752384789272543	0.3864554641108047	False	0.55615	2.43e-05	5.67e-05	True	False	True	False
DRAP1	-0.499300715909091	0.2138200455024335	0.5893586648692763	False	0.524873611	3.43e-05	7.79e-05	True	False	False	False
MAP4	0.1052582670454549	0.8395313548573659	0.9510111717455436	False	0.1515625	0.145485598	0.178495944	False	False	True	False
PPME1	-0.0383862982954545	0.9594082080859772	0.9866217009494505	False	0.692790488	4.17e-08	1.54e-07	True	False	False	False
EIF3J	0.4777275426136365	0.4174927405973735	0.7561358936826856	False	0.309008588	0.083941185	0.107603916	False	False	True	False
ATAD3B	0.4529031755681818	0.4025953361470921	0.750345798958017	False	0.628629167	8.19e-05	0.000176939	True	False	True	False
SEC61A1	1.295061900568182	0.0075952663438807	0.1629944157396806	False	1.179314706	1.28e-05	3.12e-05	True	False	True	False
DOCK7	-0.1135899602272726	0.9153029898817088	0.9748568859311716	False	-0.090627124	0.695115077	0.727912761	False	False	True	False
RPS15A	0.158697693181818	0.7756865092870888	0.9314928953155752	False	1.062067103	3.67e-08	1.37e-07	True	False	True	False
GALK1	-1.5152465624999998	0.0248646465935761	0.2572586974315803	False	0.945859566	3.86e-14	3.61e-13	True	False	False	False
NUP85	-1.943851215909091	0.0376337054563831	0.298048968188142	False	0.522694974	0.081231372	0.104400216	False	False	False	False
CTNND1	0.4576925778409091	0.5807476255528017	0.8499411680647777	False	-0.731263227	8.93e-08	3.07e-07	True	False	False	False
AP1M1	0.631762828130682	0.5333868409903542	0.8238483814330587	False	0.504204103	0.000259401	0.000523379	True	False	True	False
SUPV3L1	0.239631180681818	0.777772263217809	0.93201140220628	False	0.950498611	3.01e-14	2.96e-13	True	False	True	False
DCTN2	0.5443908329545456	0.4352637275993561	0.7652775884828568	False	0.752370519	1.14e-07	3.82e-07	True	False	True	False
TACC1	0.2017687727272725	0.8152470225174084	0.941080929901574	False	0.663541667	4.17e-08	1.54e-07	True	False	True	False
RTRAF	-0.2514732840909088	0.6743011657890943	0.8916683197608957	False	-0.14535553	0.688611226	0.722119106	False	False	True	False
CAND1	-0.3243965511363638	0.5654856784885661	0.8439215987858298	False	-0.041779672	0.830268173	0.853809663	False	False	True	False
OGDH	0.6304927357954546	0.1607811392423626	0.5239163283511434	False	0.562991667	2.14e-08	8.44e-08	True	False	True	False
DDX21	0.601716534090909	0.3926529270698393	0.7444812184144227	False	0.892481944	5.19e-14	4.8e-13	True	False	True	False
RPL23A	-1.5007936022727275	0.0028047018385133	0.1144897582014858	False	1.255491555	2.97e-06	8.14e-06	True	False	False	False
GPX4	0.9619243806818184	0.1125435509832584	0.4594101149104641	False	1.256803704	7.96e-09	3.26e-08	True	False	True	False
GUK1	0.8221338863636372	0.0448564053194148	0.3169967030122814	False	0.710203409	0.003573537	0.005912026	True	False	True	False
NIBAN2	1.2815894261363636	0.0783592484522495	0.3913273371840732	False	1.327320127	9.23e-10	4.33e-09	True	False	True	False
RPL13	-0.3187028977272725	0.3189959397540244	0.6812377592533682	False	2.212819444	1.0500000000000001e-29	9.17e-28	True	False	False	False
CTNNB1	0.291605073863636	0.6117341569278671	0.8645562358154297	False	0.770773611	0.000156372	0.00032658	True	False	True	False
RPS4X	-1.1511584602272733	0.0145749126608281	0.2087613516316501	False	0.176634722	0.039752697	0.054937045	False	False	False	False
LRRC8A	0.9334328977272728	0.0671131445946013	0.3701078040015056	False	0.298328052	0.031578704	0.044551739	True	False	True	False
RPL10	-0.4882912045454541	0.3374602899344366	0.6968096562277483	False	0.74022686	6.73e-07	2.03e-06	True	False	False	False
SMARCC2	0.7192964318181818	0.2688538475141201	0.6409862315993413	False	0.821802652	3.91e-05	8.76e-05	True	False	True	False
RBM39	-0.2422132954545452	0.6616180160468406	0.8895825597071262	False	-0.649286806	0.024174094	0.034731282	True	False	True	False
ILF3	-0.3789895738636364	0.4203118489528876	0.7575824484317072	False	0.4737125	4.13e-06	1.1e-05	True	False	False	False
RETSAT	0.1707424090909091	0.8621172897571191	0.957609384005816	False	0.799740761	1.2e-15	1.55e-14	True	False	True	False
ZNF207	-0.8486826534090909	0.2647160315528193	0.6372476226110154	False	1.441572917	4.24e-05	9.43e-05	True	False	False	False
CAPZB	0.4334524090909093	0.21755984926982	0.5946477539540097	False	0.857455556	2.08e-22	8.82e-21	True	False	True	False
FLNA	1.834387039772728	0.0013231947341801	0.0807177916731497	False	0.197220833	7.61e-05	0.000165035	True	False	True	False
ETFB	0.353083176136364	0.4068046748412144	0.7517418535187652	False	0.559979167	9.19e-14	7.99e-13	True	False	True	False
GBF1	0.8483914823863636	0.1518660880624366	0.5148863519071045	False	0.184510447	0.258709725	0.300651304	False	False	True	False
PRKACA	-0.9812145897727274	0.0407453108781693	0.3081953977904632	False	0.528539394	1.68e-06	4.78e-06	True	False	False	False
DDX6	0.8599073835227272	0.0420746108648066	0.31052534094063	False	0.647700359	0.000221401	0.000452852	True	False	True	False
BASP1	1.2662632267045455	0.009382311014869	0.1735248045766325	False	1.476007143	7.01e-14	6.32e-13	True	False	True	False
CLTC	-0.0394625568181816	0.9114194592494954	0.9733643620678174	False	0.367736111	1.35e-05	3.3e-05	True	False	False	False
EIF2S2	0.3409219318181811	0.4258244272162839	0.760577096433339	False	0.534083777	0.006404853	0.010164372	True	False	True	False
PGS1	0.0289344602272731	0.979265449111472	0.9941039424802044	False	0.35788619	0.007179035	0.011344554	True	False	True	False
ATP13A1	2.315383757954545	0.0147586576642798	0.2087613516316501	False	1.009915714	0.099237586	0.125588332	False	False	True	False
PFN1	-0.5444017613636367	0.3362773505583457	0.6963492785948966	False	0.575061429	0.000428786	0.000836752	True	False	False	False
EEF2	0.1794495909090907	0.6281246873857365	0.8719063055987736	False	1.143144444	1.42e-17	2.63e-16	True	False	True	False
NHERF2	0.7925476318181817	0.263562868695148	0.6369307570877111	False	0.963654687	6.73e-09	2.77e-08	True	False	True	False
KRT19	0.5508244318181812	0.3029740457750601	0.6696992518588808	False	0.277876389	3.1e-09	1.35e-08	True	False	True	False
ELAVL1	-1.187583193181818	0.0580853415091011	0.3484656550118678	False	0.351343056	0.001023862	0.001874979	True	False	False	False
RPL24	-0.5860918749999993	0.1026010674253638	0.4408676301097869	False	2.083750442	2.65e-25	1.5199999999999998e-23	True	False	False	False
RPL19	0.2003169886363633	0.6071566537467609	0.8619531701598127	False	1.193581625	5.45e-20	1.62e-18	True	False	True	False
RPL5	-1.3117187499999994	0.0125433462257423	0.1954628080945031	False	0.779422222	0.369887793	0.41763337	False	False	False	False
LETM1	-0.9702096551136364	0.2408921047089318	0.6179441934661156	False	-0.000542301	0.997533404	0.998204692	False	False	True	False
BAG6	1.1121969623863637	0.0196522626551935	0.2368058115928867	False	0.258679167	0.050665097	0.06818009	False	False	True	False
AP2A1	1.7760978681818185	0.0059945638441891	0.1541171695647646	False	0.143486056	0.317430203	0.362255343	False	False	True	False
PSMC4	-0.0894184176136365	0.8622709259504443	0.957609384005816	False	0.590274206	1.17e-10	6.25e-10	True	False	False	False
MTA2	-0.716922344318182	0.6476209767381027	0.8826494567737052	False	0.316928452	0.070092735	0.091188011	False	False	False	False
HSP90AB1	-0.1585555681818196	0.7156866115622642	0.9101668905417728	False	1.638297032	7.71e-16	1.03e-14	True	False	False	False
SLC2A1	0.2116505545454544	0.6751380268851837	0.8920689323302408	False	0.385695016	0.005859634	0.009359049	True	False	True	False
S100A13	1.3715482357954552	0.0053266424573685	0.1499400135388254	False	1.970697222	6.03e-06	1.55e-05	True	False	True	False
RPL32	0.4367252272727269	0.2903152184679322	0.6577850998228171	False	0.207219811	0.180486958	0.217667564	False	False	True	False
STK10	1.5114911534090905	0.1615569447197627	0.5252428528841294	False	1.109878333	0.001415661	0.002533199	True	False	True	False
DDX5	0.4058834090909089	0.3965598697327207	0.7466510400557295	False	1.536344444	2.14e-15	2.65e-14	True	False	True	False
ACSS2	-0.1384185431818183	0.8661986554925774	0.958139547329414	False	1.017033135	1.22e-11	7.64e-11	True	False	False	False
ABCF2	-0.5479147613636363	0.2422944465402361	0.6192152391846594	False	0.67244646	0.068721854	0.089718522	False	False	False	False
PDCD11	0.4943459943181817	0.4716840931029716	0.7890843741956898	False	0.481819444	0.001053829	0.001920396	True	False	True	False
ADAR	1.3535379715909093	0.0751154716048232	0.3864554641108047	False	0.602605361	0.000193111	0.000399382	True	False	True	False
EDF1	1.4084573636363629	0.0064519418165036	0.1563243063992215	False	2.098625	1.92e-06	5.42e-06	True	False	True	False
ATP2A2	0.367346971590909	0.3882288066659352	0.7420604680145139	False	0.436128205	0.219606801	0.260410935	False	False	True	False
MECP2	0.4980211539772726	0.421525492404793	0.7579789258923629	False	0.550170833	4.42e-05	9.81e-05	True	False	True	False
SEPTIN9	0.6927165238636368	0.1496225913450529	0.5119282828093107	False	0.274230317	0.065419448	0.085632676	False	False	True	False
PUF60	0.0612703090909094	0.8940980200682138	0.967496954125274	False	-0.028774097	0.884731581	0.89986037	False	False	False	False
KLC1	0.9656378920454544	0.2617216348920555	0.6367804024953249	False	0.4581375	2.68e-05	6.19e-05	True	False	True	False
RPN2	-0.4806362954545449	0.4678798667399485	0.7874178084435924	False	0.474035819	0.000169062	0.000351601	True	False	False	False
KHSRP	0.1230870568181816	0.8094180634616611	0.9405553147591926	False	0.802791667	3.12e-13	2.59e-12	True	False	True	False
SON	0.4017712500000008	0.230961692551915	0.6110437734263592	False	0.514089683	0.001466342	0.002614448	True	False	True	False
ERLIN2	2.4538563795454547	0.0683454118700452	0.3719872380839928	False	-0.149431944	0.328682809	0.373377645	False	False	False	False
RPL7	-0.6923279545454548	0.1756798987727554	0.5449660039843086	False	1.957918687	7.83e-30	7.28e-28	True	False	False	False
VCL	0.3336869318181819	0.7051466850735197	0.9057752117224392	False	0.568627778	1.46e-16	2.31e-15	True	False	True	False
DDX17	0.8882048011363639	0.108113311850601	0.45005917662426	False	0.706418056	5.23e-08	1.88e-07	True	False	True	False
SPTAN1	1.4465286363636365	0.0059458183257385	0.1540345048667197	False	0.357290278	2.93e-08	1.11e-07	True	False	True	False
EZR	1.811693835227273	0.0017260487464938	0.0926025152493927	False	0.536245833	4.69e-07	1.45e-06	True	False	True	False
H1-0	0.6417300420454544	0.4606362505210556	0.7805626885006912	False	0.649128329	0.006138252	0.00977257	True	False	True	False
RANBP3	1.3480322215909089	0.0612199108588493	0.3574477396196702	False	0.032918623	0.802672654	0.826605551	False	False	True	False
DNM2	1.545334981818182	0.002169813026412	0.1031807654355373	False	0.196329167	0.00875379	0.013517016	True	False	True	False
SRRM2	1.172479659090909	0.0523847735052173	0.3364165191072342	False	0.1225875	0.271218672	0.313609771	False	False	True	False
DHX38	1.552606181818181	0.1451611946615464	0.5068831860078453	False	0.364370833	0.002072477	0.003587628	True	False	True	False
RPL14	-1.2882062829545458	0.0436313651505201	0.3148080534539449	False	3.791738689	1.05e-11	6.7e-11	True	False	False	False
SFN	0.8479315579545457	0.187611490386242	0.5579644114217182	False	0.2502006	0.632967443	0.670386459	False	False	True	False
CLPB	0.663422327840909	0.3257400635435173	0.6855319984791767	False	0.347839013	0.014976539	0.022270114	True	False	True	False
PRPF19	0.5198737897727272	0.5118562755876606	0.8110882064479329	False	0.131623905	0.360579186	0.407742395	False	False	True	False
CNPY2	-0.0143948969318182	0.976738805608706	0.9938072566956097	False	0.906381016	0.02577359	0.036957887	True	False	False	False
ENO1	-0.9023334090909092	0.1400203079491684	0.4986585306179184	False	1.291205556	1.39e-20	4.7e-19	True	False	False	False
RPS19	0.6238773863636364	0.1367956370778361	0.4952739171318002	False	0.02798	0.81702673	0.84077422	False	False	True	False
COPA	-0.2230261988636361	0.7462306278230579	0.9206301646071972	False	0.4398875	4.75e-07	1.46e-06	True	False	False	False
RAB7A	0.0746976079545453	0.903481798593418	0.9709617669530924	False	0.776169505	1.99e-09	8.88e-09	True	False	True	False
RPL38	0.0919489204545458	0.842892390941437	0.9514549152304228	False	2.064880818	7.04e-12	4.61e-11	True	False	True	False
PRPF8	-1.0273244335227274	0.0954541498924031	0.4270137700070519	False	0.486216667	5.57e-12	3.68e-11	True	False	False	False
GANAB	-0.4142122142045455	0.5225806238433547	0.8172697462990386	False	0.417829167	2.03e-09	9.06e-09	True	False	False	False
KLC2	0.0478471806818179	0.9570493651217852	0.9859275519722572	False	0.463045833	3.73e-06	1e-05	True	False	True	False
RPL27	-0.8968212386363641	0.0520690996286634	0.3360808473368235	False	0.227215278	0.192279652	0.230953023	False	False	False	False
DCAF7	0.3267729625000002	0.6122776744131372	0.8645562358154297	False	-0.279371587	0.080000585	0.102996424	False	False	False	False
PLEC	2.386588772727273	0.0002577261386689	0.0430173561676026	True	0.423406944	4.06e-15	4.76e-14	True	True	True	True
GNB1	-1.0883643295454548	0.0915495331075808	0.4175036691991741	False	0.188051487	0.041475431	0.057105524	False	False	False	False
RPL8	0.2169901704545456	0.6474364900348911	0.8826494567737052	False	1.366491667	8.27e-33	1.2299999999999999e-30	True	False	True	False
UBAP2L	0.4350423022727271	0.5272433888469763	0.8202413201386991	False	0.488705859	0.065324422	0.085583626	False	False	True	False
COG4	-0.1170733920454543	0.8564379223853524	0.9556588465784858	False	0.628835227	1.29e-09	5.96e-09	True	False	False	False
PABPC1	0.2780821022727275	0.5760358797244955	0.848577729072449	False	1.12673147	4.52e-12	3.01e-11	True	False	True	False
FLNB	0.7555706079545463	0.3612244050840986	0.7200521514295818	False	0.3535625	7.89e-10	3.74e-09	True	False	True	False
CUL2	-0.831153590909091	0.1711904751900752	0.5400300962421901	False	0.881596154	8.24e-08	2.86e-07	True	False	False	False
NEDD4L	0.9322518295454544	0.1744369149557368	0.5439372285805025	False	0.289616667	0.000644512	0.001222436	True	False	True	False
RRBP1	2.994307063068182	0.0017706578544191	0.0934840469054185	False	0.525486111	5.2e-15	6e-14	True	False	True	False
DNMT1	-1.0868551948863636	0.1337627892616232	0.4946786362107593	False	0.621116667	1.67e-15	2.1e-14	True	False	False	False
HSP90B1	-0.9674893499999988	0.0877475402445208	0.4101255599107631	False	0.495376389	0.000641736	0.001218725	True	False	False	False
DNAH7	0.2202691306818174	0.8924379920823382	0.9671189956038728	False	0.593016106	5.13e-05	0.000112914	True	False	True	False
RPS12	0.296256704545454	0.55153239851069	0.8368807768108673	False	-0.059458333	0.746381447	0.775048332	False	False	False	False
HSPA9	0.0033264545454545	0.9955472264526768	0.998893812743061	False	0.394352778	7.44e-10	3.56e-09	True	False	True	False
GTF2I	0.1290219420454543	0.8895167849002815	0.96562517291314	False	0.120806944	0.172511982	0.208896838	False	False	True	False
DDB1	0.1071744147727278	0.8541019111303355	0.954636823586302	False	0.6475625	5.15e-08	1.86e-07	True	False	True	False
SNRNP200	-0.6735340852272726	0.3376034788047298	0.6968232287173196	False	0.875175	6.19e-20	1.8e-18	True	False	False	False
AHNAK	1.0077325397727273	0.2504877523239165	0.6289990471949255	False	0.558420833	4.14e-20	1.28e-18	True	False	True	False
KPNA6	0.7478910227272727	0.1926084257725187	0.562995882820364	False	0.5293175	0.001052479	0.001920289	True	False	True	False
RPL7A	-0.6636433522727274	0.1431651988000512	0.5038958801252039	False	0.478822222	1.6e-05	3.86e-05	True	False	False	False
ATP5ME	-0.0743900397727272	0.8662928592616228	0.958139547329414	False	0.225702778	0.060104668	0.07937446	False	False	False	False
RPS20	-0.6854042613636362	0.0696497450917664	0.3746200355422914	False	-0.218061877	0.049604136	0.066994869	False	False	True	False
KRT86	0.0622407357954535	0.9278740278277506	0.9772288460959924	False	1.494178139	1.67e-11	1.02e-10	True	False	True	False
XPO1	-0.2930195227272731	0.5415264862825324	0.8303501956198167	False	0.640498214	0.000564151	0.001081047	True	False	False	False
GOLGB1	1.5936824488636363	0.0083802267061164	0.1677693548533595	False	0.721539333	1.06e-05	2.65e-05	True	False	True	False
CSNK2A1	-0.0973041249999997	0.7659085150072185	0.9283036882122104	False	0.0184625	0.943762455	0.952086004	False	False	False	False
CSNK2A2	0.4268239886363631	0.6664787031891394	0.8902581432782546	False	1.157453226	0.001317561	0.002366199	True	False	True	False
UBE2H	1.4695709130681818	0.0072827705917808	0.1606715432800059	False	1.080845159	1.84e-12	1.3e-11	True	False	True	False
GSN	1.204095540340909	0.1116524306457131	0.4575130423240325	False	0.461092664	3.12e-08	1.18e-07	True	False	True	False
ITGA3	1.398693063068182	0.0244522518519723	0.2561518321620145	False	0.321101247	0.071893871	0.093205044	False	False	True	False
MYL6	-0.3754577840909094	0.5165075942480399	0.8138153010306218	False	0.921402288	3.31e-06	8.98e-06	True	False	False	False
RAC1	0.0877111590909094	0.8249410713934924	0.9441276293713882	False	0.507022778	0.005662205	0.009092548	True	False	True	False
GNAS	1.0107618181818188	0.0197990775233285	0.2368469573437001	False	-0.142551899	0.543716755	0.585450264	False	False	False	False
LUC7L3	1.0868492386363644	0.0975098487657077	0.429558049313332	False	0.631504511	3.59e-05	8.1e-05	True	False	True	False
EHBP1L1	0.1797353272727271	0.8530731891591723	0.9544812637828904	False	0.599215278	3.71e-14	3.52e-13	True	False	True	False
RPS16	-0.2962398977272729	0.4816464071941937	0.7954474369836021	False	1.096379167	2.65e-14	2.67e-13	True	False	False	False
HNRNPU	-0.3091855113636352	0.4888290173966629	0.8000860208468807	False	1.60966507	8.08e-19	1.77e-17	True	False	False	False
RPS9	1.0092746306818192	0.0163797516815676	0.2193963897788829	False	1.675468	9.27e-06	2.32e-05	True	False	True	False
TNPO3	-0.1378315624999999	0.8760636657568621	0.9608811614339648	False	0.595615278	5.03e-13	3.98e-12	True	False	False	False
RPL36A	1.4226158392045454	0.1319811026392522	0.4914797364338373	False	0.234904787	0.53989977	0.582183436	False	False	True	False
UGGT1	0.1039467897727274	0.875320972439256	0.9604873373252376	False	1.812086111	3.21e-14	3.1e-13	True	False	True	False
NUCKS1	-0.6204674090909088	0.1661006181866692	0.5303555045893291	False	0.302342432	0.014998754	0.022280866	True	False	False	False
HECTD1	-0.211563653409091	0.6568129531833482	0.8869172060144851	False	1.038306005	0.002449837	0.004168087	True	False	False	False
APLP2	0.2336696590909088	0.6759561332278778	0.8920689323302408	False	-0.72042	0.005647678	0.009081753	True	False	False	False
EIF3I	-0.5785418465909085	0.2845142960431472	0.6548430281528325	False	-0.696606562	0.001439971	0.002570512	True	False	True	False
DDX3X	0.2646159374999999	0.5280797337265908	0.8206925056942734	False	0.178457543	0.282161361	0.325503448	False	False	True	False
RPS28	0.0421929318181826	0.9218706304900216	0.9768865019050892	False	-0.398722619	0.009426548	0.014525676	True	False	False	False
RPL27A	-0.568466193181818	0.1462036890895933	0.5076911274858695	False	1.749264783	2.16e-21	8.02e-20	True	False	False	False
TCOF1	0.5952741975	0.4884970638362325	0.8000657318957571	False	0.332839066	0.011279248	0.017184674	True	False	True	False
NMT1	1.0655771477272724	0.0013426401793611	0.0807177916731497	False	0.081106106	0.528953083	0.572455047	False	False	True	False
CCAR1	0.4715038295454543	0.1917892077264257	0.5617025484104652	False	0.005559722	0.966161129	0.970056198	False	False	True	False
ENAH	-0.0440819318181819	0.915594724746029	0.9748568859311716	False	-0.370436111	0.027183717	0.038867488	True	False	True	False
MACF1	0.0253468488636361	0.9697016761856504	0.9912917080173624	False	0.687595833	5.59e-13	4.33e-12	True	False	True	False
TPT1	0.4636034090909087	0.4158553401252557	0.7545537074286661	False	0.880487742	0.012492956	0.018917541	True	False	True	False
NCL	0.0719192045454546	0.8883613101167511	0.96562517291314	False	-0.223951961	0.41157626	0.456386204	False	False	False	False
HLA-B	2.1075467906818184	0.0004941723758126	0.0512067631527384	False	0.324123197	0.232028092	0.273396017	False	False	True	False
RPS29	-0.3849211931818184	0.4517504391599473	0.7750786704170417	False	0.159040278	0.376869361	0.423906763	False	False	False	False
EHD1	1.9570284238636364	0.0054663020870825	0.1503685057187495	False	0.295457329	0.000958322	0.001761464	True	False	True	False
PRKAR2A	0.4507247431818182	0.5221027087422674	0.8172697462990386	False	1.115988048	1.26e-20	4.47e-19	True	False	True	False
APP	1.4453541363636364	0.0333897616675982	0.2870615542333059	False	0.479037052	0.001473251	0.002623621	True	False	True	False
SPAG9	1.758538017045454	0.0008221788104392	0.0637365427490388	False	0.283822437	0.123146015	0.152598437	False	False	True	False
RPL23	-0.0108350000000001	0.9725949937332804	0.9918752203571852	False	1.780644417	1.16e-20	4.21e-19	True	False	False	False
PEA15	2.0077263238636363	0.000477832404677	0.0512067631527384	False	0.31474175	0.000315886	0.000631348	True	False	True	False
STXBP2	1.966751940340909	0.0006924197072935	0.0597789013963471	False	2.307023889	4.83e-05	0.000106659	True	False	True	False
RPL37A	0.0413219318181816	0.9168336932236424	0.9751257249791528	False	2.077523214	0.000236284	0.000481307	True	False	True	False
EEF1A2	1.5776552795454548	0.1135034419434826	0.4608239742905393	False	1.624524127	1.21e-16	1.95e-15	True	False	True	False
RPS24	-0.0982297727272722	0.8492014945919736	0.9531309662104474	False	2.968048387	6.99e-08	2.46e-07	True	False	False	False
ACTN1	0.891098948863636	0.1372360547093725	0.495805679135208	False	0.377851389	9.92e-11	5.39e-10	True	False	True	False
SF3B1	-0.5520469215909092	0.2053557017680157	0.580514368076615	False	0.569981944	4.72e-12	3.13e-11	True	False	False	False
MARCKS	0.8594553238636364	0.0631806538721571	0.3626992584639003	False	1.818384762	1.56e-17	2.82e-16	True	False	True	False
NPEPPS	0.9787577267045456	0.0427957038096387	0.3117735512261846	False	0.717508333	1.04e-19	2.93e-18	True	False	True	False
ARPC1B	-0.563094680681818	0.2004784912877837	0.5742921235936477	False	0.61618527	1.1e-07	3.72e-07	True	False	False	False
G6PD	1.0401871818181816	0.2540433383939441	0.6309316979034177	False	0.116866667	0.584877938	0.624794177	False	False	True	False
HSP90AA1	-0.7838014772727258	0.1627380561767913	0.5264106545839277	False	0.690272222	1.95e-06	5.5e-06	True	False	False	False
NRAS	0.2982395045454545	0.6084196223042955	0.8626071120285879	False	1.051216397	3.84e-13	3.14e-12	True	False	True	False
PTMS	0.3511430227272727	0.4074657863804671	0.7517418535187652	False	0.736163938	4.75e-05	0.000105196	True	False	True	False
CDC37	0.9682780244318184	0.0062101994585481	0.1541171695647646	False	1.904363158	2.66e-13	2.22e-12	True	False	True	False
DYNC1H1	0.8033646250000004	0.1025451402754146	0.4408676301097869	False	0.450409722	8.76e-15	9.65e-14	True	False	True	False
METAP2	0.7625876704545456	0.0637231995752437	0.3631448801287222	False	1.055515936	2.94e-10	1.47e-09	True	False	True	False
DLST	0.425742068181818	0.5718941380380116	0.8467940814625103	False	-0.486604586	0.177536579	0.21463162	False	False	False	False
MTDH	0.0499138636363638	0.8981043436796043	0.969204270887573	False	0.747504167	5.58e-13	4.33e-12	True	False	True	False
EPN1	1.428373965340909	0.015529862625539	0.2152058173997494	False	2.174905385	1.32e-20	4.56e-19	True	False	True	False
RPS21	-0.2131223863636355	0.6383609852732949	0.8791457648411165	False	0.182984755	0.376636151	0.423906763	False	False	False	False
NDUFA13	1.044753147727273	0.0919383890579389	0.4184624631301067	False	0.652377474	1.99e-05	4.74e-05	True	False	True	False
RBM25	1.3017809431818184	0.0210938541170514	0.2433731770709274	False	0.56761831	5.45e-08	1.96e-07	True	False	True	False
RPL7L1	0.0478718806818183	0.9024394242152848	0.9706290628001444	False	0.245081445	0.321141395	0.366209551	False	False	True	False
PRKCSH	0.7214112973295455	0.153562472019673	0.5151104756866672	False	0.227591667	0.013968134	0.02098042	True	False	True	False
CTSD	2.388226528409091	0.0004967289926253	0.0512067631527384	False	0.401578241	0.018285256	0.026709407	True	False	True	False
AP1S3	2.636208921590909	0.002435240426691	0.1075946520286841	False	-0.269300685	0.035817273	0.04982253	True	False	False	False
ACTN4	2.4107207471590915	0.0035275701566829	0.1267731074011755	False	0.564222222	1.05e-10	5.67e-10	True	False	True	False
MT-CO2	0.4864251704545452	0.4186318852985468	0.7568887892346234	False	-0.025029874	0.966625388	0.970056198	False	False	False	False
PRRC2C	2.124327613636363	0.0004755546317389	0.0512067631527384	False	0.366716667	0.01341682	0.020275215	True	False	True	False
IGF2R	2.34333499375	0.0001242405882892	0.0358911945631002	True	0.976686111	5.87e-22	2.42e-20	True	True	True	True
