# Supplementary material for: Concordant RNA-protein evidence and human tissue metabolomics prioritize UPP1-associated nucleotide remodeling in prostate cancer
Source: PLoS One. 2026 Jul 31;21(7):e0354354. doi: 10.1371/journal.pone.0354354 (PMC13426977; doi:10.1371/journal.pone.0354354)
Supplement: S1 Data — (ZIP) [file pone.0354354.s001.zip › repeated_cv_auc_scores.csv]

Layer	Feature_set	AUC
RNA	UPP1	1.0
RNA	UPP1	0.7777777777777779
RNA	UPP1	1.0
RNA	UPP1	1.0
RNA	UPP1	0.8333333333333334
RNA	UPP1	1.0
RNA	UPP1	0.888888888888889
RNA	UPP1	1.0
RNA	UPP1	0.6666666666666667
RNA	UPP1	1.0
RNA	UPP1	0.875
RNA	UPP1	0.888888888888889
RNA	UPP1	0.8333333333333334
RNA	UPP1	1.0
RNA	UPP1	1.0
RNA	UPP1	1.0
RNA	UPP1	1.0
RNA	UPP1	0.6666666666666667
RNA	UPP1	1.0
RNA	UPP1	0.8333333333333334
RNA	UPP1	0.75
RNA	UPP1	0.7777777777777778
RNA	UPP1	0.8333333333333334
RNA	UPP1	1.0
RNA	UPP1	1.0
RNA	UPP1	1.0
RNA	UPP1	1.0
RNA	UPP1	1.0
RNA	UPP1	1.0
RNA	UPP1	0.6666666666666667
RNA	UPP1	1.0
RNA	UPP1	1.0
RNA	UPP1	1.0
RNA	UPP1	0.6666666666666667
RNA	UPP1	0.6666666666666667
RNA	UPP1	0.875
RNA	UPP1	0.888888888888889
RNA	UPP1	1.0
RNA	UPP1	1.0
RNA	UPP1	1.0
RNA	UPP1	1.0
RNA	UPP1	0.888888888888889
RNA	UPP1	1.0
RNA	UPP1	0.6666666666666667
RNA	UPP1	1.0
RNA	UPP1	0.75
RNA	UPP1	0.7777777777777778
RNA	UPP1	1.0
RNA	UPP1	1.0
RNA	UPP1	1.0
RNA	UPP1	0.875
RNA	UPP1	1.0
RNA	UPP1	1.0
RNA	UPP1	1.0
RNA	UPP1	0.6666666666666667
RNA	UPP1	1.0
RNA	UPP1	0.7777777777777778
RNA	UPP1	1.0
RNA	UPP1	1.0
RNA	UPP1	0.8333333333333334
RNA	UPP1	0.75
RNA	UPP1	0.888888888888889
RNA	UPP1	1.0
RNA	UPP1	1.0
RNA	UPP1	1.0
RNA	UPP1	1.0
RNA	UPP1	1.0
RNA	UPP1	1.0
RNA	UPP1	0.6666666666666667
RNA	UPP1	0.8333333333333334
RNA	UPP1	1.0
RNA	UPP1	1.0
RNA	UPP1	1.0
RNA	UPP1	1.0
RNA	UPP1	0.8333333333333334
RNA	UPP1	1.0
RNA	UPP1	0.7777777777777778
RNA	UPP1	1.0
RNA	UPP1	0.6666666666666667
RNA	UPP1	1.0
RNA	UPP1	0.875
RNA	UPP1	1.0
RNA	UPP1	0.8333333333333334
RNA	UPP1	1.0
RNA	UPP1	1.0
RNA	UPP1	0.875
RNA	UPP1	1.0
RNA	UPP1	0.8333333333333334
RNA	UPP1	1.0
RNA	UPP1	1.0
RNA	UPP1	0.875
RNA	UPP1	0.888888888888889
RNA	UPP1	1.0
RNA	UPP1	1.0
RNA	UPP1	1.0
RNA	UPP1	1.0
RNA	UPP1	0.888888888888889
RNA	UPP1	1.0
RNA	UPP1	0.6666666666666667
RNA	UPP1	0.6666666666666667
RNA	UPP1	0.75
RNA	UPP1	0.888888888888889
RNA	UPP1	0.8333333333333334
RNA	UPP1	1.0
RNA	UPP1	1.0
RNA	UPP1	1.0
RNA	UPP1	0.888888888888889
RNA	UPP1	1.0
RNA	UPP1	0.8333333333333334
RNA	UPP1	0.8333333333333334
RNA	UPP1	0.75
RNA	UPP1	0.888888888888889
RNA	UPP1	1.0
RNA	UPP1	1.0
RNA	UPP1	1.0
RNA	UPP1	1.0
RNA	UPP1	0.5555555555555556
RNA	UPP1	1.0
RNA	UPP1	1.0
RNA	UPP1	1.0
RNA	UPP1	1.0
RNA	UPP1	0.6666666666666666
RNA	UPP1	1.0
RNA	UPP1	0.8333333333333334
RNA	UPP1	1.0
RNA	UPP1	1.0
RNA	UPP1	0.888888888888889
RNA	UPP1	1.0
RNA	UPP1	1.0
RNA	UPP1	1.0
RNA	UPP1	1.0
RNA	UPP1	1.0
RNA	UPP1	1.0
RNA	UPP1	0.6666666666666667
RNA	UPP1	0.8333333333333334
RNA	UPP1	0.625
RNA	UPP1	1.0
RNA	UPP1	1.0
RNA	UPP1	1.0
RNA	UPP1	0.6666666666666667
RNA	UPP1	1.0
RNA	UPP1	0.888888888888889
RNA	UPP1	1.0
RNA	UPP1	1.0
RNA	UPP1	0.5
RNA	UPP1	1.0
RNA	UPP1	0.888888888888889
RNA	UPP1	1.0
RNA	UPP1	0.8333333333333334
RNA	UPP1	0.8333333333333334
RNA	UPP1	1.0
RNA	UPP1	1.0
RNA	UPP1	0.8333333333333334
RNA	UPP1	1.0
RNA	UPP1	0.8333333333333334
RNA	UPP1	1.0
RNA	UPP1	1.0
RNA	UPP1	0.8333333333333334
RNA	UPP1	1.0
RNA	UPP1	1.0
RNA	UPP1	0.875
RNA	UPP1	0.888888888888889
RNA	UPP1	1.0
RNA	UPP1	1.0
RNA	UPP1	1.0
RNA	UPP1	1.0
RNA	UPP1	1.0
RNA	UPP1	1.0
RNA	UPP1	1.0
RNA	UPP1	0.5
RNA	UPP1	0.75
RNA	UPP1	1.0
RNA	UPP1	1.0
RNA	UPP1	0.8333333333333334
RNA	UPP1	1.0
RNA	UPP1	1.0
RNA	UPP1	1.0
RNA	UPP1	1.0
RNA	UPP1	1.0
RNA	UPP1	0.6666666666666667
RNA	UPP1	1.0
RNA	UPP1	0.7777777777777778
RNA	UPP1	0.8333333333333334
RNA	UPP1	0.6666666666666667
RNA	UPP1	1.0
RNA	UPP1	1.0
RNA	UPP1	1.0
RNA	UPP1	0.8333333333333334
RNA	UPP1	0.8333333333333334
RNA	UPP1	0.8333333333333334
RNA	UPP1	1.0
RNA	UPP1	0.888888888888889
RNA	UPP1	1.0
RNA	UPP1	0.8333333333333334
RNA	UPP1	0.8333333333333334
RNA	UPP1	1.0
RNA	UPP1	1.0
RNA	UPP1	1.0
RNA	UPP1	0.6666666666666667
RNA	UPP1	0.6666666666666667
RNA	UPP1	0.75
RNA	UPP1	0.7777777777777778
RNA	UPP1	1.0
RNA	UPP1	1.0
RNA	UPP1	1.0
RNA	UPP1	1.0
RNA	UPP1	0.7777777777777779
RNA	UPP1	0.8333333333333334
RNA	UPP1	1.0
RNA	UPP1	1.0
RNA	UPP1	1.0
RNA	UPP1	1.0
RNA	UPP1	0.6666666666666667
RNA	UPP1	0.6666666666666667
RNA	UPP1	1.0
RNA	UPP1	1.0
RNA	UPP1	1.0
RNA	UPP1	0.33333333333333337
RNA	UPP1	1.0
RNA	UPP1	1.0
RNA	UPP1	0.875
RNA	UPP1	1.0
RNA	UPP1	1.0
RNA	UPP1	0.8333333333333334
RNA	UPP1	1.0
RNA	UPP1	0.5
RNA	UPP1	1.0
RNA	UPP1	1.0
RNA	UPP1	1.0
RNA	UPP1	1.0
RNA	UPP1	0.875
RNA	UPP1	1.0
RNA	UPP1	0.8333333333333334
RNA	UPP1	1.0
RNA	UPP1	1.0
RNA	UPP1	1.0
RNA	UPP1	1.0
RNA	UPP1	0.8333333333333334
RNA	UPP1	0.8333333333333334
RNA	UPP1	1.0
RNA	UPP1	0.75
RNA	UPP1	1.0
RNA	UPP1	1.0
RNA	UPP1	0.8333333333333334
RNA	UPP1	1.0
RNA	UPP1	1.0
RNA	UPP1	0.7777777777777779
RNA	UPP1	1.0
RNA	UPP1	0.8333333333333334
RNA	UPP1	1.0
RNA	IGF2R	0.5
RNA	IGF2R	0.7777777777777779
RNA	IGF2R	1.0
RNA	IGF2R	1.0
RNA	IGF2R	1.0
RNA	IGF2R	0.875
RNA	IGF2R	1.0
RNA	IGF2R	1.0
RNA	IGF2R	0.8333333333333334
RNA	IGF2R	1.0
RNA	IGF2R	1.0
RNA	IGF2R	0.7777777777777779
RNA	IGF2R	1.0
RNA	IGF2R	0.6666666666666667
RNA	IGF2R	1.0
RNA	IGF2R	0.875
RNA	IGF2R	0.888888888888889
RNA	IGF2R	0.8333333333333334
RNA	IGF2R	0.8333333333333334
RNA	IGF2R	1.0
RNA	IGF2R	1.0
RNA	IGF2R	0.888888888888889
RNA	IGF2R	0.6666666666666667
RNA	IGF2R	0.6666666666666667
RNA	IGF2R	1.0
RNA	IGF2R	0.875
RNA	IGF2R	1.0
RNA	IGF2R	0.6666666666666667
RNA	IGF2R	1.0
RNA	IGF2R	1.0
RNA	IGF2R	0.75
RNA	IGF2R	0.888888888888889
RNA	IGF2R	1.0
RNA	IGF2R	1.0
RNA	IGF2R	1.0
RNA	IGF2R	0.75
RNA	IGF2R	0.888888888888889
RNA	IGF2R	1.0
RNA	IGF2R	0.8333333333333334
RNA	IGF2R	1.0
RNA	IGF2R	1.0
RNA	IGF2R	0.888888888888889
RNA	IGF2R	0.6666666666666667
RNA	IGF2R	1.0
RNA	IGF2R	1.0
RNA	IGF2R	0.875
RNA	IGF2R	0.888888888888889
RNA	IGF2R	0.8333333333333334
RNA	IGF2R	0.6666666666666667
RNA	IGF2R	1.0
RNA	IGF2R	0.875
RNA	IGF2R	0.7777777777777779
RNA	IGF2R	1.0
RNA	IGF2R	0.8333333333333334
RNA	IGF2R	1.0
RNA	IGF2R	0.875
RNA	IGF2R	0.888888888888889
RNA	IGF2R	0.6666666666666667
RNA	IGF2R	1.0
RNA	IGF2R	1.0
RNA	IGF2R	1.0
RNA	IGF2R	0.7777777777777779
RNA	IGF2R	0.6666666666666667
RNA	IGF2R	1.0
RNA	IGF2R	1.0
RNA	IGF2R	0.75
RNA	IGF2R	0.7777777777777779
RNA	IGF2R	1.0
RNA	IGF2R	1.0
RNA	IGF2R	0.8333333333333334
RNA	IGF2R	0.875
RNA	IGF2R	1.0
RNA	IGF2R	1.0
RNA	IGF2R	0.5
RNA	IGF2R	0.6666666666666667
RNA	IGF2R	0.5
RNA	IGF2R	1.0
RNA	IGF2R	1.0
RNA	IGF2R	1.0
RNA	IGF2R	0.5
RNA	IGF2R	0.5
RNA	IGF2R	1.0
RNA	IGF2R	1.0
RNA	IGF2R	1.0
RNA	IGF2R	1.0
RNA	IGF2R	1.0
RNA	IGF2R	0.5555555555555556
RNA	IGF2R	1.0
RNA	IGF2R	1.0
RNA	IGF2R	1.0
RNA	IGF2R	0.875
RNA	IGF2R	0.7777777777777779
RNA	IGF2R	1.0
RNA	IGF2R	0.8333333333333334
RNA	IGF2R	0.8333333333333334
RNA	IGF2R	0.75
RNA	IGF2R	0.7777777777777778
RNA	IGF2R	0.6666666666666667
RNA	IGF2R	1.0
RNA	IGF2R	1.0
RNA	IGF2R	0.625
RNA	IGF2R	1.0
RNA	IGF2R	1.0
RNA	IGF2R	0.8333333333333334
RNA	IGF2R	1.0
RNA	IGF2R	0.75
RNA	IGF2R	0.7777777777777778
RNA	IGF2R	1.0
RNA	IGF2R	1.0
RNA	IGF2R	0.6666666666666667
RNA	IGF2R	0.875
RNA	IGF2R	0.6666666666666667
RNA	IGF2R	1.0
RNA	IGF2R	1.0
RNA	IGF2R	0.8333333333333334
RNA	IGF2R	1.0
RNA	IGF2R	0.7777777777777778
RNA	IGF2R	1.0
RNA	IGF2R	1.0
RNA	IGF2R	0.6666666666666667
RNA	IGF2R	0.875
RNA	IGF2R	0.888888888888889
RNA	IGF2R	0.6666666666666667
RNA	IGF2R	1.0
RNA	IGF2R	1.0
RNA	IGF2R	0.5
RNA	IGF2R	1.0
RNA	IGF2R	1.0
RNA	IGF2R	0.8333333333333334
RNA	IGF2R	0.8333333333333334
RNA	IGF2R	1.0
RNA	IGF2R	0.6666666666666667
RNA	IGF2R	0.8333333333333334
RNA	IGF2R	0.8333333333333334
RNA	IGF2R	1.0
RNA	IGF2R	1.0
RNA	IGF2R	1.0
RNA	IGF2R	0.6666666666666667
RNA	IGF2R	1.0
RNA	IGF2R	1.0
RNA	IGF2R	1.0
RNA	IGF2R	0.888888888888889
RNA	IGF2R	0.6666666666666667
RNA	IGF2R	1.0
RNA	IGF2R	1.0
RNA	IGF2R	0.875
RNA	IGF2R	1.0
RNA	IGF2R	1.0
RNA	IGF2R	0.5
RNA	IGF2R	0.8333333333333334
RNA	IGF2R	0.875
RNA	IGF2R	1.0
RNA	IGF2R	0.8333333333333334
RNA	IGF2R	1.0
RNA	IGF2R	0.8333333333333334
RNA	IGF2R	1.0
RNA	IGF2R	0.7777777777777779
RNA	IGF2R	1.0
RNA	IGF2R	1.0
RNA	IGF2R	0.8333333333333334
RNA	IGF2R	0.875
RNA	IGF2R	1.0
RNA	IGF2R	0.8333333333333334
RNA	IGF2R	1.0
RNA	IGF2R	0.6666666666666667
RNA	IGF2R	1.0
RNA	IGF2R	0.7777777777777778
RNA	IGF2R	1.0
RNA	IGF2R	0.6666666666666667
RNA	IGF2R	1.0
RNA	IGF2R	1.0
RNA	IGF2R	0.5555555555555556
RNA	IGF2R	0.8333333333333334
RNA	IGF2R	1.0
RNA	IGF2R	1.0
RNA	IGF2R	0.75
RNA	IGF2R	0.6666666666666667
RNA	IGF2R	1.0
RNA	IGF2R	1.0
RNA	IGF2R	1.0
RNA	IGF2R	1.0
RNA	IGF2R	0.7777777777777779
RNA	IGF2R	0.8333333333333334
RNA	IGF2R	0.8333333333333334
RNA	IGF2R	1.0
RNA	IGF2R	0.75
RNA	IGF2R	1.0
RNA	IGF2R	0.8333333333333334
RNA	IGF2R	1.0
RNA	IGF2R	1.0
RNA	IGF2R	1.0
RNA	IGF2R	0.6666666666666667
RNA	IGF2R	0.8333333333333334
RNA	IGF2R	1.0
RNA	IGF2R	0.8333333333333334
RNA	IGF2R	1.0
RNA	IGF2R	0.5555555555555556
RNA	IGF2R	1.0
RNA	IGF2R	0.8333333333333334
RNA	IGF2R	1.0
RNA	IGF2R	0.875
RNA	IGF2R	0.7777777777777779
RNA	IGF2R	1.0
RNA	IGF2R	0.8333333333333334
RNA	IGF2R	0.8333333333333334
RNA	IGF2R	0.625
RNA	IGF2R	0.7777777777777779
RNA	IGF2R	0.8333333333333334
RNA	IGF2R	1.0
RNA	IGF2R	1.0
RNA	IGF2R	0.75
RNA	IGF2R	1.0
RNA	IGF2R	0.6666666666666667
RNA	IGF2R	1.0
RNA	IGF2R	1.0
RNA	IGF2R	1.0
RNA	IGF2R	0.888888888888889
RNA	IGF2R	0.6666666666666667
RNA	IGF2R	1.0
RNA	IGF2R	1.0
RNA	IGF2R	1.0
RNA	IGF2R	0.7777777777777779
RNA	IGF2R	0.6666666666666667
RNA	IGF2R	0.6666666666666667
RNA	IGF2R	1.0
RNA	IGF2R	1.0
RNA	IGF2R	0.7777777777777779
RNA	IGF2R	0.8333333333333334
RNA	IGF2R	1.0
RNA	IGF2R	1.0
RNA	IGF2R	0.875
RNA	IGF2R	1.0
RNA	IGF2R	1.0
RNA	IGF2R	0.6666666666666667
RNA	IGF2R	1.0
RNA	IGF2R	0.75
RNA	IGF2R	1.0
RNA	IGF2R	1.0
RNA	IGF2R	0.8333333333333334
RNA	IGF2R	1.0
RNA	IGF2R	0.875
RNA	IGF2R	0.5555555555555556
RNA	IGF2R	1.0
RNA	IGF2R	1.0
RNA	IGF2R	1.0
RNA	IGF2R	1.0
RNA	IGF2R	1.0
RNA	IGF2R	1.0
RNA	IGF2R	0.6666666666666667
RNA	IGF2R	0.6666666666666667
RNA	UPP1+IGF2R	0.875
RNA	UPP1+IGF2R	1.0
RNA	UPP1+IGF2R	1.0
RNA	UPP1+IGF2R	1.0
RNA	UPP1+IGF2R	1.0
RNA	UPP1+IGF2R	1.0
RNA	UPP1+IGF2R	1.0
RNA	UPP1+IGF2R	1.0
RNA	UPP1+IGF2R	1.0
RNA	UPP1+IGF2R	1.0
RNA	UPP1+IGF2R	1.0
RNA	UPP1+IGF2R	0.888888888888889
RNA	UPP1+IGF2R	1.0
RNA	UPP1+IGF2R	1.0
RNA	UPP1+IGF2R	1.0
RNA	UPP1+IGF2R	1.0
RNA	UPP1+IGF2R	1.0
RNA	UPP1+IGF2R	0.8333333333333334
RNA	UPP1+IGF2R	1.0
RNA	UPP1+IGF2R	1.0
RNA	UPP1+IGF2R	1.0
RNA	UPP1+IGF2R	1.0
RNA	UPP1+IGF2R	1.0
RNA	UPP1+IGF2R	1.0
RNA	UPP1+IGF2R	1.0
RNA	UPP1+IGF2R	1.0
RNA	UPP1+IGF2R	1.0
RNA	UPP1+IGF2R	1.0
RNA	UPP1+IGF2R	1.0
RNA	UPP1+IGF2R	1.0
RNA	UPP1+IGF2R	1.0
RNA	UPP1+IGF2R	1.0
RNA	UPP1+IGF2R	1.0
RNA	UPP1+IGF2R	1.0
RNA	UPP1+IGF2R	0.8333333333333334
RNA	UPP1+IGF2R	1.0
RNA	UPP1+IGF2R	1.0
RNA	UPP1+IGF2R	1.0
RNA	UPP1+IGF2R	1.0
RNA	UPP1+IGF2R	1.0
RNA	UPP1+IGF2R	1.0
RNA	UPP1+IGF2R	0.888888888888889
RNA	UPP1+IGF2R	1.0
RNA	UPP1+IGF2R	1.0
RNA	UPP1+IGF2R	1.0
RNA	UPP1+IGF2R	1.0
RNA	UPP1+IGF2R	1.0
RNA	UPP1+IGF2R	1.0
RNA	UPP1+IGF2R	1.0
RNA	UPP1+IGF2R	1.0
RNA	UPP1+IGF2R	0.875
RNA	UPP1+IGF2R	1.0
RNA	UPP1+IGF2R	1.0
RNA	UPP1+IGF2R	1.0
RNA	UPP1+IGF2R	1.0
RNA	UPP1+IGF2R	1.0
RNA	UPP1+IGF2R	1.0
RNA	UPP1+IGF2R	1.0
RNA	UPP1+IGF2R	1.0
RNA	UPP1+IGF2R	1.0
RNA	UPP1+IGF2R	1.0
RNA	UPP1+IGF2R	1.0
RNA	UPP1+IGF2R	1.0
RNA	UPP1+IGF2R	1.0
RNA	UPP1+IGF2R	1.0
RNA	UPP1+IGF2R	1.0
RNA	UPP1+IGF2R	1.0
RNA	UPP1+IGF2R	1.0
RNA	UPP1+IGF2R	1.0
RNA	UPP1+IGF2R	1.0
RNA	UPP1+IGF2R	1.0
RNA	UPP1+IGF2R	1.0
RNA	UPP1+IGF2R	1.0
RNA	UPP1+IGF2R	1.0
RNA	UPP1+IGF2R	1.0
RNA	UPP1+IGF2R	1.0
RNA	UPP1+IGF2R	0.888888888888889
RNA	UPP1+IGF2R	1.0
RNA	UPP1+IGF2R	1.0
RNA	UPP1+IGF2R	1.0
RNA	UPP1+IGF2R	1.0
RNA	UPP1+IGF2R	1.0
RNA	UPP1+IGF2R	1.0
RNA	UPP1+IGF2R	1.0
RNA	UPP1+IGF2R	1.0
RNA	UPP1+IGF2R	1.0
RNA	UPP1+IGF2R	1.0
RNA	UPP1+IGF2R	0.8333333333333334
RNA	UPP1+IGF2R	1.0
RNA	UPP1+IGF2R	1.0
RNA	UPP1+IGF2R	0.875
RNA	UPP1+IGF2R	1.0
RNA	UPP1+IGF2R	1.0
RNA	UPP1+IGF2R	1.0
RNA	UPP1+IGF2R	1.0
RNA	UPP1+IGF2R	1.0
RNA	UPP1+IGF2R	1.0
RNA	UPP1+IGF2R	1.0
RNA	UPP1+IGF2R	1.0
RNA	UPP1+IGF2R	1.0
RNA	UPP1+IGF2R	0.875
RNA	UPP1+IGF2R	1.0
RNA	UPP1+IGF2R	1.0
RNA	UPP1+IGF2R	1.0
RNA	UPP1+IGF2R	1.0
RNA	UPP1+IGF2R	1.0
RNA	UPP1+IGF2R	1.0
RNA	UPP1+IGF2R	1.0
RNA	UPP1+IGF2R	1.0
RNA	UPP1+IGF2R	1.0
RNA	UPP1+IGF2R	0.875
RNA	UPP1+IGF2R	1.0
RNA	UPP1+IGF2R	1.0
RNA	UPP1+IGF2R	1.0
RNA	UPP1+IGF2R	1.0
RNA	UPP1+IGF2R	1.0
RNA	UPP1+IGF2R	0.888888888888889
RNA	UPP1+IGF2R	1.0
RNA	UPP1+IGF2R	1.0
RNA	UPP1+IGF2R	1.0
RNA	UPP1+IGF2R	1.0
RNA	UPP1+IGF2R	0.888888888888889
RNA	UPP1+IGF2R	1.0
RNA	UPP1+IGF2R	1.0
RNA	UPP1+IGF2R	1.0
RNA	UPP1+IGF2R	1.0
RNA	UPP1+IGF2R	1.0
RNA	UPP1+IGF2R	1.0
RNA	UPP1+IGF2R	1.0
RNA	UPP1+IGF2R	1.0
RNA	UPP1+IGF2R	1.0
RNA	UPP1+IGF2R	1.0
RNA	UPP1+IGF2R	1.0
RNA	UPP1+IGF2R	1.0
RNA	UPP1+IGF2R	1.0
RNA	UPP1+IGF2R	0.875
RNA	UPP1+IGF2R	1.0
RNA	UPP1+IGF2R	1.0
RNA	UPP1+IGF2R	1.0
RNA	UPP1+IGF2R	1.0
RNA	UPP1+IGF2R	1.0
RNA	UPP1+IGF2R	1.0
RNA	UPP1+IGF2R	1.0
RNA	UPP1+IGF2R	1.0
RNA	UPP1+IGF2R	0.8333333333333334
RNA	UPP1+IGF2R	1.0
RNA	UPP1+IGF2R	1.0
RNA	UPP1+IGF2R	1.0
RNA	UPP1+IGF2R	1.0
RNA	UPP1+IGF2R	1.0
RNA	UPP1+IGF2R	1.0
RNA	UPP1+IGF2R	1.0
RNA	UPP1+IGF2R	1.0
RNA	UPP1+IGF2R	1.0
RNA	UPP1+IGF2R	1.0
RNA	UPP1+IGF2R	1.0
RNA	UPP1+IGF2R	1.0
RNA	UPP1+IGF2R	1.0
RNA	UPP1+IGF2R	1.0
RNA	UPP1+IGF2R	1.0
RNA	UPP1+IGF2R	1.0
RNA	UPP1+IGF2R	1.0
RNA	UPP1+IGF2R	1.0
RNA	UPP1+IGF2R	1.0
RNA	UPP1+IGF2R	1.0
RNA	UPP1+IGF2R	1.0
RNA	UPP1+IGF2R	1.0
RNA	UPP1+IGF2R	1.0
RNA	UPP1+IGF2R	1.0
RNA	UPP1+IGF2R	1.0
RNA	UPP1+IGF2R	1.0
RNA	UPP1+IGF2R	1.0
RNA	UPP1+IGF2R	1.0
RNA	UPP1+IGF2R	1.0
RNA	UPP1+IGF2R	1.0
RNA	UPP1+IGF2R	1.0
RNA	UPP1+IGF2R	1.0
RNA	UPP1+IGF2R	1.0
RNA	UPP1+IGF2R	1.0
RNA	UPP1+IGF2R	1.0
RNA	UPP1+IGF2R	1.0
RNA	UPP1+IGF2R	1.0
RNA	UPP1+IGF2R	1.0
RNA	UPP1+IGF2R	0.8333333333333334
RNA	UPP1+IGF2R	1.0
RNA	UPP1+IGF2R	1.0
RNA	UPP1+IGF2R	1.0
RNA	UPP1+IGF2R	1.0
RNA	UPP1+IGF2R	1.0
RNA	UPP1+IGF2R	1.0
RNA	UPP1+IGF2R	1.0
RNA	UPP1+IGF2R	1.0
RNA	UPP1+IGF2R	1.0
RNA	UPP1+IGF2R	1.0
RNA	UPP1+IGF2R	1.0
RNA	UPP1+IGF2R	1.0
RNA	UPP1+IGF2R	0.888888888888889
RNA	UPP1+IGF2R	1.0
RNA	UPP1+IGF2R	1.0
RNA	UPP1+IGF2R	1.0
RNA	UPP1+IGF2R	1.0
RNA	UPP1+IGF2R	0.888888888888889
RNA	UPP1+IGF2R	1.0
RNA	UPP1+IGF2R	1.0
RNA	UPP1+IGF2R	1.0
RNA	UPP1+IGF2R	1.0
RNA	UPP1+IGF2R	1.0
RNA	UPP1+IGF2R	1.0
RNA	UPP1+IGF2R	1.0
RNA	UPP1+IGF2R	1.0
RNA	UPP1+IGF2R	1.0
RNA	UPP1+IGF2R	1.0
RNA	UPP1+IGF2R	1.0
RNA	UPP1+IGF2R	1.0
RNA	UPP1+IGF2R	1.0
RNA	UPP1+IGF2R	1.0
RNA	UPP1+IGF2R	1.0
RNA	UPP1+IGF2R	0.6666666666666667
RNA	UPP1+IGF2R	1.0
RNA	UPP1+IGF2R	1.0
RNA	UPP1+IGF2R	1.0
RNA	UPP1+IGF2R	1.0
RNA	UPP1+IGF2R	1.0
RNA	UPP1+IGF2R	1.0
RNA	UPP1+IGF2R	1.0
RNA	UPP1+IGF2R	0.75
RNA	UPP1+IGF2R	1.0
RNA	UPP1+IGF2R	1.0
RNA	UPP1+IGF2R	1.0
RNA	UPP1+IGF2R	1.0
RNA	UPP1+IGF2R	1.0
RNA	UPP1+IGF2R	1.0
RNA	UPP1+IGF2R	0.8333333333333334
RNA	UPP1+IGF2R	1.0
RNA	UPP1+IGF2R	1.0
RNA	UPP1+IGF2R	1.0
RNA	UPP1+IGF2R	1.0
RNA	UPP1+IGF2R	1.0
RNA	UPP1+IGF2R	0.8333333333333334
RNA	UPP1+IGF2R	1.0
RNA	UPP1+IGF2R	0.875
RNA	UPP1+IGF2R	1.0
RNA	UPP1+IGF2R	1.0
RNA	UPP1+IGF2R	1.0
RNA	UPP1+IGF2R	1.0
RNA	UPP1+IGF2R	1.0
RNA	UPP1+IGF2R	1.0
RNA	UPP1+IGF2R	1.0
RNA	UPP1+IGF2R	1.0
RNA	UPP1+IGF2R	1.0
RNA	Concordant-5	1.0
RNA	Concordant-5	1.0
RNA	Concordant-5	1.0
RNA	Concordant-5	1.0
RNA	Concordant-5	1.0
RNA	Concordant-5	1.0
RNA	Concordant-5	1.0
RNA	Concordant-5	1.0
RNA	Concordant-5	1.0
RNA	Concordant-5	1.0
RNA	Concordant-5	1.0
RNA	Concordant-5	1.0
RNA	Concordant-5	1.0
RNA	Concordant-5	1.0
RNA	Concordant-5	1.0
RNA	Concordant-5	1.0
RNA	Concordant-5	1.0
RNA	Concordant-5	1.0
RNA	Concordant-5	1.0
RNA	Concordant-5	1.0
RNA	Concordant-5	1.0
RNA	Concordant-5	1.0
RNA	Concordant-5	1.0
RNA	Concordant-5	1.0
RNA	Concordant-5	1.0
RNA	Concordant-5	1.0
RNA	Concordant-5	1.0
RNA	Concordant-5	1.0
RNA	Concordant-5	1.0
RNA	Concordant-5	1.0
RNA	Concordant-5	1.0
RNA	Concordant-5	1.0
RNA	Concordant-5	1.0
RNA	Concordant-5	1.0
RNA	Concordant-5	1.0
RNA	Concordant-5	1.0
RNA	Concordant-5	1.0
RNA	Concordant-5	1.0
RNA	Concordant-5	1.0
RNA	Concordant-5	1.0
RNA	Concordant-5	1.0
RNA	Concordant-5	1.0
RNA	Concordant-5	1.0
RNA	Concordant-5	1.0
RNA	Concordant-5	1.0
RNA	Concordant-5	1.0
RNA	Concordant-5	1.0
RNA	Concordant-5	1.0
RNA	Concordant-5	1.0
RNA	Concordant-5	1.0
RNA	Concordant-5	1.0
RNA	Concordant-5	1.0
RNA	Concordant-5	1.0
RNA	Concordant-5	1.0
RNA	Concordant-5	1.0
RNA	Concordant-5	1.0
RNA	Concordant-5	1.0
RNA	Concordant-5	1.0
RNA	Concordant-5	1.0
RNA	Concordant-5	1.0
RNA	Concordant-5	1.0
RNA	Concordant-5	1.0
RNA	Concordant-5	1.0
RNA	Concordant-5	1.0
RNA	Concordant-5	1.0
RNA	Concordant-5	1.0
RNA	Concordant-5	1.0
RNA	Concordant-5	1.0
RNA	Concordant-5	1.0
RNA	Concordant-5	1.0
RNA	Concordant-5	1.0
RNA	Concordant-5	1.0
RNA	Concordant-5	1.0
RNA	Concordant-5	1.0
RNA	Concordant-5	1.0
RNA	Concordant-5	1.0
RNA	Concordant-5	1.0
RNA	Concordant-5	1.0
RNA	Concordant-5	1.0
RNA	Concordant-5	1.0
RNA	Concordant-5	1.0
RNA	Concordant-5	1.0
RNA	Concordant-5	1.0
RNA	Concordant-5	1.0
RNA	Concordant-5	1.0
RNA	Concordant-5	1.0
RNA	Concordant-5	1.0
RNA	Concordant-5	1.0
RNA	Concordant-5	1.0
RNA	Concordant-5	1.0
RNA	Concordant-5	1.0
RNA	Concordant-5	1.0
RNA	Concordant-5	1.0
RNA	Concordant-5	1.0
RNA	Concordant-5	1.0
RNA	Concordant-5	1.0
RNA	Concordant-5	1.0
RNA	Concordant-5	1.0
RNA	Concordant-5	1.0
RNA	Concordant-5	1.0
RNA	Concordant-5	1.0
RNA	Concordant-5	1.0
RNA	Concordant-5	1.0
RNA	Concordant-5	1.0
RNA	Concordant-5	1.0
RNA	Concordant-5	1.0
RNA	Concordant-5	1.0
RNA	Concordant-5	1.0
RNA	Concordant-5	1.0
RNA	Concordant-5	1.0
RNA	Concordant-5	1.0
RNA	Concordant-5	1.0
RNA	Concordant-5	1.0
RNA	Concordant-5	1.0
RNA	Concordant-5	1.0
RNA	Concordant-5	1.0
RNA	Concordant-5	1.0
RNA	Concordant-5	1.0
RNA	Concordant-5	1.0
RNA	Concordant-5	1.0
RNA	Concordant-5	1.0
RNA	Concordant-5	1.0
RNA	Concordant-5	1.0
RNA	Concordant-5	1.0
RNA	Concordant-5	1.0
RNA	Concordant-5	1.0
RNA	Concordant-5	1.0
RNA	Concordant-5	1.0
RNA	Concordant-5	1.0
RNA	Concordant-5	1.0
RNA	Concordant-5	1.0
RNA	Concordant-5	1.0
RNA	Concordant-5	1.0
RNA	Concordant-5	1.0
RNA	Concordant-5	1.0
RNA	Concordant-5	1.0
RNA	Concordant-5	1.0
RNA	Concordant-5	1.0
RNA	Concordant-5	1.0
RNA	Concordant-5	1.0
RNA	Concordant-5	1.0
RNA	Concordant-5	1.0
RNA	Concordant-5	1.0
RNA	Concordant-5	1.0
RNA	Concordant-5	1.0
RNA	Concordant-5	1.0
RNA	Concordant-5	1.0
RNA	Concordant-5	1.0
RNA	Concordant-5	1.0
RNA	Concordant-5	1.0
RNA	Concordant-5	1.0
RNA	Concordant-5	1.0
RNA	Concordant-5	1.0
RNA	Concordant-5	1.0
RNA	Concordant-5	1.0
RNA	Concordant-5	1.0
RNA	Concordant-5	1.0
RNA	Concordant-5	1.0
RNA	Concordant-5	1.0
RNA	Concordant-5	1.0
RNA	Concordant-5	1.0
RNA	Concordant-5	1.0
RNA	Concordant-5	1.0
RNA	Concordant-5	1.0
RNA	Concordant-5	1.0
RNA	Concordant-5	1.0
RNA	Concordant-5	1.0
RNA	Concordant-5	1.0
RNA	Concordant-5	1.0
RNA	Concordant-5	1.0
RNA	Concordant-5	1.0
RNA	Concordant-5	1.0
RNA	Concordant-5	1.0
RNA	Concordant-5	1.0
RNA	Concordant-5	1.0
RNA	Concordant-5	1.0
RNA	Concordant-5	1.0
RNA	Concordant-5	1.0
RNA	Concordant-5	1.0
RNA	Concordant-5	1.0
RNA	Concordant-5	1.0
RNA	Concordant-5	1.0
RNA	Concordant-5	1.0
RNA	Concordant-5	1.0
RNA	Concordant-5	1.0
RNA	Concordant-5	1.0
RNA	Concordant-5	1.0
RNA	Concordant-5	1.0
RNA	Concordant-5	1.0
RNA	Concordant-5	1.0
RNA	Concordant-5	1.0
RNA	Concordant-5	1.0
RNA	Concordant-5	1.0
RNA	Concordant-5	1.0
RNA	Concordant-5	1.0
RNA	Concordant-5	1.0
RNA	Concordant-5	1.0
RNA	Concordant-5	1.0
RNA	Concordant-5	1.0
RNA	Concordant-5	1.0
RNA	Concordant-5	1.0
RNA	Concordant-5	1.0
RNA	Concordant-5	1.0
RNA	Concordant-5	1.0
RNA	Concordant-5	1.0
RNA	Concordant-5	1.0
RNA	Concordant-5	1.0
RNA	Concordant-5	1.0
RNA	Concordant-5	1.0
RNA	Concordant-5	1.0
RNA	Concordant-5	1.0
RNA	Concordant-5	1.0
RNA	Concordant-5	1.0
RNA	Concordant-5	1.0
RNA	Concordant-5	1.0
RNA	Concordant-5	1.0
RNA	Concordant-5	1.0
RNA	Concordant-5	1.0
RNA	Concordant-5	1.0
RNA	Concordant-5	1.0
RNA	Concordant-5	1.0
RNA	Concordant-5	1.0
RNA	Concordant-5	1.0
RNA	Concordant-5	1.0
RNA	Concordant-5	1.0
RNA	Concordant-5	1.0
RNA	Concordant-5	1.0
RNA	Concordant-5	1.0
RNA	Concordant-5	1.0
RNA	Concordant-5	1.0
RNA	Concordant-5	1.0
RNA	Concordant-5	1.0
RNA	Concordant-5	1.0
RNA	Concordant-5	1.0
RNA	Concordant-5	1.0
RNA	Concordant-5	1.0
RNA	Concordant-5	1.0
RNA	Concordant-5	1.0
RNA	Concordant-5	1.0
RNA	Concordant-5	1.0
RNA	Concordant-5	1.0
RNA	Concordant-5	1.0
RNA	Concordant-5	1.0
RNA	Concordant-5	1.0
RNA	Concordant-5	1.0
RNA	Concordant-5	1.0
RNA	Concordant-5	1.0
RNA	Concordant-5	1.0
RNA	Concordant-5	1.0
RNA	Concordant-5	1.0
RNA	Overlap-7	1.0
RNA	Overlap-7	1.0
RNA	Overlap-7	1.0
RNA	Overlap-7	1.0
RNA	Overlap-7	1.0
RNA	Overlap-7	1.0
RNA	Overlap-7	1.0
RNA	Overlap-7	1.0
RNA	Overlap-7	1.0
RNA	Overlap-7	1.0
RNA	Overlap-7	1.0
RNA	Overlap-7	1.0
RNA	Overlap-7	1.0
RNA	Overlap-7	1.0
RNA	Overlap-7	1.0
RNA	Overlap-7	1.0
RNA	Overlap-7	1.0
RNA	Overlap-7	1.0
RNA	Overlap-7	1.0
RNA	Overlap-7	1.0
RNA	Overlap-7	1.0
RNA	Overlap-7	1.0
RNA	Overlap-7	1.0
RNA	Overlap-7	1.0
RNA	Overlap-7	1.0
RNA	Overlap-7	1.0
RNA	Overlap-7	1.0
RNA	Overlap-7	1.0
RNA	Overlap-7	1.0
RNA	Overlap-7	1.0
RNA	Overlap-7	1.0
RNA	Overlap-7	1.0
RNA	Overlap-7	1.0
RNA	Overlap-7	1.0
RNA	Overlap-7	1.0
RNA	Overlap-7	1.0
RNA	Overlap-7	1.0
RNA	Overlap-7	1.0
RNA	Overlap-7	1.0
RNA	Overlap-7	1.0
RNA	Overlap-7	1.0
RNA	Overlap-7	1.0
RNA	Overlap-7	1.0
RNA	Overlap-7	1.0
RNA	Overlap-7	1.0
RNA	Overlap-7	1.0
RNA	Overlap-7	1.0
RNA	Overlap-7	1.0
RNA	Overlap-7	1.0
RNA	Overlap-7	1.0
RNA	Overlap-7	1.0
RNA	Overlap-7	1.0
RNA	Overlap-7	1.0
RNA	Overlap-7	1.0
RNA	Overlap-7	1.0
RNA	Overlap-7	1.0
RNA	Overlap-7	1.0
RNA	Overlap-7	1.0
RNA	Overlap-7	1.0
RNA	Overlap-7	1.0
RNA	Overlap-7	1.0
RNA	Overlap-7	1.0
RNA	Overlap-7	1.0
RNA	Overlap-7	1.0
RNA	Overlap-7	1.0
RNA	Overlap-7	1.0
RNA	Overlap-7	1.0
RNA	Overlap-7	1.0
RNA	Overlap-7	1.0
RNA	Overlap-7	1.0
RNA	Overlap-7	1.0
RNA	Overlap-7	1.0
RNA	Overlap-7	1.0
RNA	Overlap-7	1.0
RNA	Overlap-7	1.0
RNA	Overlap-7	1.0
RNA	Overlap-7	1.0
RNA	Overlap-7	1.0
RNA	Overlap-7	1.0
RNA	Overlap-7	1.0
RNA	Overlap-7	1.0
RNA	Overlap-7	1.0
RNA	Overlap-7	1.0
RNA	Overlap-7	1.0
RNA	Overlap-7	1.0
RNA	Overlap-7	1.0
RNA	Overlap-7	1.0
RNA	Overlap-7	1.0
RNA	Overlap-7	1.0
RNA	Overlap-7	1.0
RNA	Overlap-7	1.0
RNA	Overlap-7	1.0
RNA	Overlap-7	1.0
RNA	Overlap-7	1.0
RNA	Overlap-7	1.0
RNA	Overlap-7	1.0
RNA	Overlap-7	1.0
RNA	Overlap-7	1.0
RNA	Overlap-7	1.0
RNA	Overlap-7	1.0
RNA	Overlap-7	1.0
RNA	Overlap-7	1.0
RNA	Overlap-7	1.0
RNA	Overlap-7	1.0
RNA	Overlap-7	1.0
RNA	Overlap-7	1.0
RNA	Overlap-7	1.0
RNA	Overlap-7	1.0
RNA	Overlap-7	1.0
RNA	Overlap-7	1.0
RNA	Overlap-7	1.0
RNA	Overlap-7	1.0
RNA	Overlap-7	1.0
RNA	Overlap-7	1.0
RNA	Overlap-7	1.0
RNA	Overlap-7	1.0
RNA	Overlap-7	1.0
RNA	Overlap-7	1.0
RNA	Overlap-7	1.0
RNA	Overlap-7	1.0
RNA	Overlap-7	1.0
RNA	Overlap-7	1.0
RNA	Overlap-7	1.0
RNA	Overlap-7	1.0
RNA	Overlap-7	1.0
RNA	Overlap-7	1.0
RNA	Overlap-7	1.0
RNA	Overlap-7	1.0
RNA	Overlap-7	1.0
RNA	Overlap-7	1.0
RNA	Overlap-7	1.0
RNA	Overlap-7	1.0
RNA	Overlap-7	1.0
RNA	Overlap-7	1.0
RNA	Overlap-7	1.0
RNA	Overlap-7	1.0
RNA	Overlap-7	1.0
RNA	Overlap-7	1.0
RNA	Overlap-7	1.0
RNA	Overlap-7	1.0
RNA	Overlap-7	1.0
RNA	Overlap-7	1.0
RNA	Overlap-7	1.0
RNA	Overlap-7	1.0
RNA	Overlap-7	1.0
RNA	Overlap-7	1.0
RNA	Overlap-7	1.0
RNA	Overlap-7	1.0
RNA	Overlap-7	1.0
RNA	Overlap-7	1.0
RNA	Overlap-7	1.0
RNA	Overlap-7	1.0
RNA	Overlap-7	1.0
RNA	Overlap-7	1.0
RNA	Overlap-7	1.0
RNA	Overlap-7	1.0
RNA	Overlap-7	1.0
RNA	Overlap-7	1.0
RNA	Overlap-7	1.0
RNA	Overlap-7	1.0
RNA	Overlap-7	1.0
RNA	Overlap-7	1.0
RNA	Overlap-7	1.0
RNA	Overlap-7	1.0
RNA	Overlap-7	1.0
RNA	Overlap-7	1.0
RNA	Overlap-7	1.0
RNA	Overlap-7	1.0
RNA	Overlap-7	1.0
RNA	Overlap-7	1.0
RNA	Overlap-7	1.0
RNA	Overlap-7	1.0
RNA	Overlap-7	1.0
RNA	Overlap-7	1.0
RNA	Overlap-7	1.0
RNA	Overlap-7	1.0
RNA	Overlap-7	1.0
RNA	Overlap-7	1.0
RNA	Overlap-7	1.0
RNA	Overlap-7	1.0
RNA	Overlap-7	1.0
RNA	Overlap-7	1.0
RNA	Overlap-7	1.0
RNA	Overlap-7	1.0
RNA	Overlap-7	1.0
RNA	Overlap-7	1.0
RNA	Overlap-7	1.0
RNA	Overlap-7	1.0
RNA	Overlap-7	1.0
RNA	Overlap-7	1.0
RNA	Overlap-7	1.0
RNA	Overlap-7	1.0
RNA	Overlap-7	1.0
RNA	Overlap-7	1.0
RNA	Overlap-7	1.0
RNA	Overlap-7	1.0
RNA	Overlap-7	1.0
RNA	Overlap-7	1.0
RNA	Overlap-7	1.0
RNA	Overlap-7	1.0
RNA	Overlap-7	1.0
RNA	Overlap-7	1.0
RNA	Overlap-7	1.0
RNA	Overlap-7	1.0
RNA	Overlap-7	1.0
RNA	Overlap-7	1.0
RNA	Overlap-7	1.0
RNA	Overlap-7	1.0
RNA	Overlap-7	1.0
RNA	Overlap-7	1.0
RNA	Overlap-7	1.0
RNA	Overlap-7	1.0
RNA	Overlap-7	1.0
RNA	Overlap-7	1.0
RNA	Overlap-7	1.0
RNA	Overlap-7	1.0
RNA	Overlap-7	1.0
RNA	Overlap-7	1.0
RNA	Overlap-7	1.0
RNA	Overlap-7	1.0
RNA	Overlap-7	1.0
RNA	Overlap-7	1.0
RNA	Overlap-7	1.0
RNA	Overlap-7	1.0
RNA	Overlap-7	1.0
RNA	Overlap-7	1.0
RNA	Overlap-7	1.0
RNA	Overlap-7	1.0
RNA	Overlap-7	1.0
RNA	Overlap-7	1.0
RNA	Overlap-7	1.0
RNA	Overlap-7	1.0
RNA	Overlap-7	1.0
RNA	Overlap-7	1.0
RNA	Overlap-7	1.0
RNA	Overlap-7	1.0
RNA	Overlap-7	1.0
RNA	Overlap-7	1.0
RNA	Overlap-7	1.0
RNA	Overlap-7	1.0
RNA	Overlap-7	1.0
RNA	Overlap-7	1.0
RNA	Overlap-7	1.0
RNA	Overlap-7	1.0
RNA	Overlap-7	1.0
RNA	Overlap-7	1.0
RNA	Overlap-7	1.0
RNA	Overlap-7	1.0
RNA	Overlap-7	1.0
RNA	Overlap-7	1.0
RNA	Nested top-5	0.75
RNA	Nested top-5	1.0
RNA	Nested top-5	1.0
RNA	Nested top-5	1.0
RNA	Nested top-5	1.0
RNA	Nested top-5	1.0
RNA	Nested top-5	0.7777777777777779
RNA	Nested top-5	1.0
RNA	Nested top-5	1.0
RNA	Nested top-5	1.0
RNA	Nested top-5	1.0
RNA	Nested top-5	1.0
RNA	Nested top-5	1.0
RNA	Nested top-5	1.0
RNA	Nested top-5	1.0
RNA	Nested top-5	1.0
RNA	Nested top-5	1.0
RNA	Nested top-5	1.0
RNA	Nested top-5	1.0
RNA	Nested top-5	1.0
RNA	Nested top-5	1.0
RNA	Nested top-5	1.0
RNA	Nested top-5	1.0
RNA	Nested top-5	1.0
RNA	Nested top-5	1.0
RNA	Nested top-5	1.0
RNA	Nested top-5	0.4444444444444444
RNA	Nested top-5	1.0
RNA	Nested top-5	1.0
RNA	Nested top-5	1.0
RNA	Nested top-5	1.0
RNA	Nested top-5	1.0
RNA	Nested top-5	1.0
RNA	Nested top-5	1.0
RNA	Nested top-5	1.0
RNA	Nested top-5	1.0
RNA	Nested top-5	1.0
RNA	Nested top-5	1.0
RNA	Nested top-5	1.0
RNA	Nested top-5	1.0
RNA	Nested top-5	1.0
RNA	Nested top-5	1.0
RNA	Nested top-5	1.0
RNA	Nested top-5	1.0
RNA	Nested top-5	1.0
RNA	Nested top-5	1.0
RNA	Nested top-5	1.0
RNA	Nested top-5	1.0
RNA	Nested top-5	1.0
RNA	Nested top-5	1.0
RNA	Nested top-5	1.0
RNA	Nested top-5	1.0
RNA	Nested top-5	1.0
RNA	Nested top-5	0.6666666666666667
RNA	Nested top-5	1.0
RNA	Nested top-5	1.0
RNA	Nested top-5	1.0
RNA	Nested top-5	1.0
RNA	Nested top-5	1.0
RNA	Nested top-5	1.0
RNA	Nested top-5	1.0
RNA	Nested top-5	1.0
RNA	Nested top-5	1.0
RNA	Nested top-5	1.0
RNA	Nested top-5	1.0
RNA	Nested top-5	1.0
RNA	Nested top-5	0.888888888888889
RNA	Nested top-5	1.0
RNA	Nested top-5	1.0
RNA	Nested top-5	1.0
RNA	Nested top-5	1.0
RNA	Nested top-5	1.0
RNA	Nested top-5	1.0
RNA	Nested top-5	1.0
RNA	Nested top-5	1.0
RNA	Nested top-5	1.0
RNA	Nested top-5	1.0
RNA	Nested top-5	1.0
RNA	Nested top-5	1.0
RNA	Nested top-5	1.0
RNA	Nested top-5	1.0
RNA	Nested top-5	1.0
RNA	Nested top-5	1.0
RNA	Nested top-5	1.0
RNA	Nested top-5	1.0
RNA	Nested top-5	1.0
RNA	Nested top-5	1.0
RNA	Nested top-5	0.8333333333333334
RNA	Nested top-5	1.0
RNA	Nested top-5	1.0
RNA	Nested top-5	0.875
RNA	Nested top-5	1.0
RNA	Nested top-5	1.0
RNA	Nested top-5	1.0
RNA	Nested top-5	1.0
RNA	Nested top-5	0.875
RNA	Nested top-5	1.0
RNA	Nested top-5	1.0
RNA	Nested top-5	1.0
RNA	Nested top-5	1.0
RNA	Nested top-5	1.0
RNA	Nested top-5	1.0
RNA	Nested top-5	1.0
RNA	Nested top-5	1.0
RNA	Nested top-5	1.0
RNA	Nested top-5	1.0
RNA	Nested top-5	1.0
RNA	Nested top-5	1.0
RNA	Nested top-5	1.0
RNA	Nested top-5	1.0
RNA	Nested top-5	1.0
RNA	Nested top-5	1.0
RNA	Nested top-5	1.0
RNA	Nested top-5	1.0
RNA	Nested top-5	1.0
RNA	Nested top-5	1.0
RNA	Nested top-5	1.0
RNA	Nested top-5	1.0
RNA	Nested top-5	1.0
RNA	Nested top-5	1.0
RNA	Nested top-5	1.0
RNA	Nested top-5	1.0
RNA	Nested top-5	1.0
RNA	Nested top-5	0.8333333333333334
RNA	Nested top-5	1.0
RNA	Nested top-5	1.0
RNA	Nested top-5	1.0
RNA	Nested top-5	1.0
RNA	Nested top-5	1.0
RNA	Nested top-5	1.0
RNA	Nested top-5	1.0
RNA	Nested top-5	1.0
RNA	Nested top-5	1.0
RNA	Nested top-5	1.0
RNA	Nested top-5	1.0
RNA	Nested top-5	1.0
RNA	Nested top-5	1.0
RNA	Nested top-5	1.0
RNA	Nested top-5	1.0
RNA	Nested top-5	1.0
RNA	Nested top-5	1.0
RNA	Nested top-5	1.0
RNA	Nested top-5	1.0
RNA	Nested top-5	1.0
RNA	Nested top-5	1.0
RNA	Nested top-5	1.0
RNA	Nested top-5	1.0
RNA	Nested top-5	1.0
RNA	Nested top-5	1.0
RNA	Nested top-5	1.0
RNA	Nested top-5	1.0
RNA	Nested top-5	1.0
RNA	Nested top-5	1.0
RNA	Nested top-5	1.0
RNA	Nested top-5	1.0
RNA	Nested top-5	1.0
RNA	Nested top-5	1.0
RNA	Nested top-5	1.0
RNA	Nested top-5	0.8333333333333334
RNA	Nested top-5	1.0
RNA	Nested top-5	1.0
RNA	Nested top-5	1.0
RNA	Nested top-5	1.0
RNA	Nested top-5	1.0
RNA	Nested top-5	1.0
RNA	Nested top-5	1.0
RNA	Nested top-5	1.0
RNA	Nested top-5	1.0
RNA	Nested top-5	1.0
RNA	Nested top-5	1.0
RNA	Nested top-5	1.0
RNA	Nested top-5	1.0
RNA	Nested top-5	1.0
RNA	Nested top-5	1.0
RNA	Nested top-5	1.0
RNA	Nested top-5	1.0
RNA	Nested top-5	1.0
RNA	Nested top-5	1.0
RNA	Nested top-5	1.0
RNA	Nested top-5	1.0
RNA	Nested top-5	1.0
RNA	Nested top-5	1.0
RNA	Nested top-5	1.0
RNA	Nested top-5	1.0
RNA	Nested top-5	1.0
RNA	Nested top-5	1.0
RNA	Nested top-5	1.0
RNA	Nested top-5	1.0
RNA	Nested top-5	1.0
RNA	Nested top-5	1.0
RNA	Nested top-5	1.0
RNA	Nested top-5	1.0
RNA	Nested top-5	1.0
RNA	Nested top-5	1.0
RNA	Nested top-5	1.0
RNA	Nested top-5	1.0
RNA	Nested top-5	0.5555555555555556
RNA	Nested top-5	1.0
RNA	Nested top-5	1.0
RNA	Nested top-5	1.0
RNA	Nested top-5	1.0
RNA	Nested top-5	1.0
RNA	Nested top-5	1.0
RNA	Nested top-5	1.0
RNA	Nested top-5	1.0
RNA	Nested top-5	0.875
RNA	Nested top-5	1.0
RNA	Nested top-5	1.0
RNA	Nested top-5	1.0
RNA	Nested top-5	1.0
RNA	Nested top-5	1.0
RNA	Nested top-5	1.0
RNA	Nested top-5	1.0
RNA	Nested top-5	1.0
RNA	Nested top-5	1.0
RNA	Nested top-5	1.0
RNA	Nested top-5	1.0
RNA	Nested top-5	1.0
RNA	Nested top-5	1.0
RNA	Nested top-5	1.0
RNA	Nested top-5	0.875
RNA	Nested top-5	0.888888888888889
RNA	Nested top-5	1.0
RNA	Nested top-5	1.0
RNA	Nested top-5	1.0
RNA	Nested top-5	0.875
RNA	Nested top-5	1.0
RNA	Nested top-5	1.0
RNA	Nested top-5	1.0
RNA	Nested top-5	1.0
RNA	Nested top-5	1.0
RNA	Nested top-5	1.0
RNA	Nested top-5	1.0
RNA	Nested top-5	1.0
RNA	Nested top-5	0.8333333333333334
RNA	Nested top-5	1.0
RNA	Nested top-5	1.0
RNA	Nested top-5	1.0
RNA	Nested top-5	1.0
RNA	Nested top-5	1.0
RNA	Nested top-5	1.0
RNA	Nested top-5	0.888888888888889
RNA	Nested top-5	1.0
RNA	Nested top-5	1.0
RNA	Nested top-5	1.0
RNA	Nested top-5	1.0
RNA	Nested top-5	1.0
RNA	Nested top-5	1.0
RNA	Nested top-5	1.0
RNA	Nested top-5	1.0
RNA	Nested top-10	0.75
RNA	Nested top-10	1.0
RNA	Nested top-10	1.0
RNA	Nested top-10	0.8333333333333334
RNA	Nested top-10	1.0
RNA	Nested top-10	1.0
RNA	Nested top-10	1.0
RNA	Nested top-10	1.0
RNA	Nested top-10	1.0
RNA	Nested top-10	1.0
RNA	Nested top-10	1.0
RNA	Nested top-10	1.0
RNA	Nested top-10	1.0
RNA	Nested top-10	1.0
RNA	Nested top-10	1.0
RNA	Nested top-10	1.0
RNA	Nested top-10	1.0
RNA	Nested top-10	1.0
RNA	Nested top-10	1.0
RNA	Nested top-10	1.0
RNA	Nested top-10	1.0
RNA	Nested top-10	1.0
RNA	Nested top-10	1.0
RNA	Nested top-10	1.0
RNA	Nested top-10	1.0
RNA	Nested top-10	1.0
RNA	Nested top-10	0.888888888888889
RNA	Nested top-10	1.0
RNA	Nested top-10	1.0
RNA	Nested top-10	1.0
RNA	Nested top-10	1.0
RNA	Nested top-10	1.0
RNA	Nested top-10	1.0
RNA	Nested top-10	1.0
RNA	Nested top-10	1.0
RNA	Nested top-10	1.0
RNA	Nested top-10	0.888888888888889
RNA	Nested top-10	1.0
RNA	Nested top-10	1.0
RNA	Nested top-10	1.0
RNA	Nested top-10	1.0
RNA	Nested top-10	1.0
RNA	Nested top-10	1.0
RNA	Nested top-10	1.0
RNA	Nested top-10	1.0
RNA	Nested top-10	1.0
RNA	Nested top-10	1.0
RNA	Nested top-10	1.0
RNA	Nested top-10	1.0
RNA	Nested top-10	1.0
RNA	Nested top-10	1.0
RNA	Nested top-10	1.0
RNA	Nested top-10	1.0
RNA	Nested top-10	1.0
RNA	Nested top-10	1.0
RNA	Nested top-10	1.0
RNA	Nested top-10	1.0
RNA	Nested top-10	1.0
RNA	Nested top-10	1.0
RNA	Nested top-10	1.0
RNA	Nested top-10	1.0
RNA	Nested top-10	1.0
RNA	Nested top-10	1.0
RNA	Nested top-10	1.0
RNA	Nested top-10	1.0
RNA	Nested top-10	1.0
RNA	Nested top-10	1.0
RNA	Nested top-10	1.0
RNA	Nested top-10	1.0
RNA	Nested top-10	1.0
RNA	Nested top-10	1.0
RNA	Nested top-10	1.0
RNA	Nested top-10	1.0
RNA	Nested top-10	1.0
RNA	Nested top-10	1.0
RNA	Nested top-10	1.0
RNA	Nested top-10	1.0
RNA	Nested top-10	0.8333333333333334
RNA	Nested top-10	1.0
RNA	Nested top-10	1.0
RNA	Nested top-10	1.0
RNA	Nested top-10	1.0
RNA	Nested top-10	1.0
RNA	Nested top-10	1.0
RNA	Nested top-10	1.0
RNA	Nested top-10	1.0
RNA	Nested top-10	0.7777777777777779
RNA	Nested top-10	1.0
RNA	Nested top-10	1.0
RNA	Nested top-10	1.0
RNA	Nested top-10	1.0
RNA	Nested top-10	1.0
RNA	Nested top-10	1.0
RNA	Nested top-10	1.0
RNA	Nested top-10	1.0
RNA	Nested top-10	0.875
RNA	Nested top-10	1.0
RNA	Nested top-10	1.0
RNA	Nested top-10	1.0
RNA	Nested top-10	1.0
RNA	Nested top-10	1.0
RNA	Nested top-10	1.0
RNA	Nested top-10	1.0
RNA	Nested top-10	1.0
RNA	Nested top-10	1.0
RNA	Nested top-10	1.0
RNA	Nested top-10	1.0
RNA	Nested top-10	1.0
RNA	Nested top-10	1.0
RNA	Nested top-10	1.0
RNA	Nested top-10	1.0
RNA	Nested top-10	1.0
RNA	Nested top-10	1.0
RNA	Nested top-10	1.0
RNA	Nested top-10	1.0
RNA	Nested top-10	1.0
RNA	Nested top-10	1.0
RNA	Nested top-10	1.0
RNA	Nested top-10	1.0
RNA	Nested top-10	1.0
RNA	Nested top-10	1.0
RNA	Nested top-10	1.0
RNA	Nested top-10	1.0
RNA	Nested top-10	1.0
RNA	Nested top-10	1.0
RNA	Nested top-10	1.0
RNA	Nested top-10	1.0
RNA	Nested top-10	1.0
RNA	Nested top-10	1.0
RNA	Nested top-10	1.0
RNA	Nested top-10	1.0
RNA	Nested top-10	1.0
RNA	Nested top-10	1.0
RNA	Nested top-10	1.0
RNA	Nested top-10	1.0
RNA	Nested top-10	1.0
RNA	Nested top-10	0.888888888888889
RNA	Nested top-10	1.0
RNA	Nested top-10	1.0
RNA	Nested top-10	1.0
RNA	Nested top-10	1.0
RNA	Nested top-10	1.0
RNA	Nested top-10	1.0
RNA	Nested top-10	1.0
RNA	Nested top-10	1.0
RNA	Nested top-10	1.0
RNA	Nested top-10	1.0
RNA	Nested top-10	1.0
RNA	Nested top-10	1.0
RNA	Nested top-10	1.0
RNA	Nested top-10	1.0
RNA	Nested top-10	1.0
RNA	Nested top-10	1.0
RNA	Nested top-10	1.0
RNA	Nested top-10	1.0
RNA	Nested top-10	1.0
RNA	Nested top-10	1.0
RNA	Nested top-10	1.0
RNA	Nested top-10	1.0
RNA	Nested top-10	1.0
RNA	Nested top-10	1.0
RNA	Nested top-10	1.0
RNA	Nested top-10	1.0
RNA	Nested top-10	1.0
RNA	Nested top-10	1.0
RNA	Nested top-10	1.0
RNA	Nested top-10	1.0
RNA	Nested top-10	1.0
RNA	Nested top-10	1.0
RNA	Nested top-10	1.0
RNA	Nested top-10	1.0
RNA	Nested top-10	1.0
RNA	Nested top-10	1.0
RNA	Nested top-10	1.0
RNA	Nested top-10	1.0
RNA	Nested top-10	1.0
RNA	Nested top-10	1.0
RNA	Nested top-10	1.0
RNA	Nested top-10	1.0
RNA	Nested top-10	1.0
RNA	Nested top-10	1.0
RNA	Nested top-10	1.0
RNA	Nested top-10	1.0
RNA	Nested top-10	1.0
RNA	Nested top-10	1.0
RNA	Nested top-10	1.0
RNA	Nested top-10	1.0
RNA	Nested top-10	1.0
RNA	Nested top-10	1.0
RNA	Nested top-10	1.0
RNA	Nested top-10	1.0
RNA	Nested top-10	1.0
RNA	Nested top-10	1.0
RNA	Nested top-10	1.0
RNA	Nested top-10	1.0
RNA	Nested top-10	1.0
RNA	Nested top-10	0.7777777777777779
RNA	Nested top-10	1.0
RNA	Nested top-10	1.0
RNA	Nested top-10	1.0
RNA	Nested top-10	1.0
RNA	Nested top-10	1.0
RNA	Nested top-10	1.0
RNA	Nested top-10	1.0
RNA	Nested top-10	1.0
RNA	Nested top-10	1.0
RNA	Nested top-10	1.0
RNA	Nested top-10	1.0
RNA	Nested top-10	1.0
RNA	Nested top-10	1.0
RNA	Nested top-10	1.0
RNA	Nested top-10	1.0
RNA	Nested top-10	1.0
RNA	Nested top-10	1.0
RNA	Nested top-10	1.0
RNA	Nested top-10	0.875
RNA	Nested top-10	1.0
RNA	Nested top-10	1.0
RNA	Nested top-10	1.0
RNA	Nested top-10	1.0
RNA	Nested top-10	1.0
RNA	Nested top-10	0.7777777777777779
RNA	Nested top-10	1.0
RNA	Nested top-10	1.0
RNA	Nested top-10	1.0
RNA	Nested top-10	1.0
RNA	Nested top-10	1.0
RNA	Nested top-10	1.0
RNA	Nested top-10	1.0
RNA	Nested top-10	1.0
RNA	Nested top-10	1.0
RNA	Nested top-10	1.0
RNA	Nested top-10	1.0
RNA	Nested top-10	1.0
RNA	Nested top-10	1.0
RNA	Nested top-10	1.0
RNA	Nested top-10	1.0
RNA	Nested top-10	1.0
RNA	Nested top-10	1.0
RNA	Nested top-10	1.0
RNA	Nested top-10	1.0
RNA	Nested top-10	0.888888888888889
RNA	Nested top-10	1.0
RNA	Nested top-10	1.0
RNA	Nested top-10	1.0
RNA	Nested top-10	1.0
RNA	Nested top-10	1.0
RNA	Nested top-10	1.0
RNA	Nested top-10	1.0
RNA	Nested top-10	1.0
RNA	Nested top-20	1.0
RNA	Nested top-20	1.0
RNA	Nested top-20	1.0
RNA	Nested top-20	1.0
RNA	Nested top-20	1.0
RNA	Nested top-20	1.0
RNA	Nested top-20	1.0
RNA	Nested top-20	1.0
RNA	Nested top-20	1.0
RNA	Nested top-20	1.0
RNA	Nested top-20	1.0
RNA	Nested top-20	1.0
RNA	Nested top-20	1.0
RNA	Nested top-20	1.0
RNA	Nested top-20	1.0
RNA	Nested top-20	1.0
RNA	Nested top-20	1.0
RNA	Nested top-20	1.0
RNA	Nested top-20	1.0
RNA	Nested top-20	1.0
RNA	Nested top-20	1.0
RNA	Nested top-20	1.0
RNA	Nested top-20	1.0
RNA	Nested top-20	1.0
RNA	Nested top-20	1.0
RNA	Nested top-20	1.0
RNA	Nested top-20	1.0
RNA	Nested top-20	1.0
RNA	Nested top-20	1.0
RNA	Nested top-20	1.0
RNA	Nested top-20	1.0
RNA	Nested top-20	1.0
RNA	Nested top-20	1.0
RNA	Nested top-20	1.0
RNA	Nested top-20	1.0
RNA	Nested top-20	1.0
RNA	Nested top-20	0.888888888888889
RNA	Nested top-20	1.0
RNA	Nested top-20	1.0
RNA	Nested top-20	1.0
RNA	Nested top-20	1.0
RNA	Nested top-20	1.0
RNA	Nested top-20	1.0
RNA	Nested top-20	1.0
RNA	Nested top-20	1.0
RNA	Nested top-20	1.0
RNA	Nested top-20	1.0
RNA	Nested top-20	1.0
RNA	Nested top-20	1.0
RNA	Nested top-20	1.0
RNA	Nested top-20	1.0
RNA	Nested top-20	1.0
RNA	Nested top-20	1.0
RNA	Nested top-20	1.0
RNA	Nested top-20	1.0
RNA	Nested top-20	1.0
RNA	Nested top-20	1.0
RNA	Nested top-20	1.0
RNA	Nested top-20	1.0
RNA	Nested top-20	1.0
RNA	Nested top-20	1.0
RNA	Nested top-20	1.0
RNA	Nested top-20	1.0
RNA	Nested top-20	1.0
RNA	Nested top-20	1.0
RNA	Nested top-20	1.0
RNA	Nested top-20	1.0
RNA	Nested top-20	1.0
RNA	Nested top-20	1.0
RNA	Nested top-20	1.0
RNA	Nested top-20	1.0
RNA	Nested top-20	1.0
RNA	Nested top-20	1.0
RNA	Nested top-20	1.0
RNA	Nested top-20	1.0
RNA	Nested top-20	1.0
RNA	Nested top-20	1.0
RNA	Nested top-20	0.6666666666666667
RNA	Nested top-20	1.0
RNA	Nested top-20	1.0
RNA	Nested top-20	1.0
RNA	Nested top-20	1.0
RNA	Nested top-20	1.0
RNA	Nested top-20	1.0
RNA	Nested top-20	1.0
RNA	Nested top-20	1.0
RNA	Nested top-20	0.888888888888889
RNA	Nested top-20	1.0
RNA	Nested top-20	1.0
RNA	Nested top-20	1.0
RNA	Nested top-20	1.0
RNA	Nested top-20	1.0
RNA	Nested top-20	1.0
RNA	Nested top-20	1.0
RNA	Nested top-20	1.0
RNA	Nested top-20	1.0
RNA	Nested top-20	1.0
RNA	Nested top-20	1.0
RNA	Nested top-20	1.0
RNA	Nested top-20	1.0
RNA	Nested top-20	1.0
RNA	Nested top-20	1.0
RNA	Nested top-20	1.0
RNA	Nested top-20	1.0
RNA	Nested top-20	1.0
RNA	Nested top-20	1.0
RNA	Nested top-20	1.0
RNA	Nested top-20	1.0
RNA	Nested top-20	1.0
RNA	Nested top-20	1.0
RNA	Nested top-20	1.0
RNA	Nested top-20	1.0
RNA	Nested top-20	1.0
RNA	Nested top-20	1.0
RNA	Nested top-20	1.0
RNA	Nested top-20	1.0
RNA	Nested top-20	1.0
RNA	Nested top-20	1.0
RNA	Nested top-20	1.0
RNA	Nested top-20	1.0
RNA	Nested top-20	1.0
RNA	Nested top-20	1.0
RNA	Nested top-20	1.0
RNA	Nested top-20	1.0
RNA	Nested top-20	1.0
RNA	Nested top-20	1.0
RNA	Nested top-20	1.0
RNA	Nested top-20	1.0
RNA	Nested top-20	1.0
RNA	Nested top-20	1.0
RNA	Nested top-20	1.0
RNA	Nested top-20	0.888888888888889
RNA	Nested top-20	1.0
RNA	Nested top-20	1.0
RNA	Nested top-20	1.0
RNA	Nested top-20	1.0
RNA	Nested top-20	1.0
RNA	Nested top-20	1.0
RNA	Nested top-20	1.0
RNA	Nested top-20	1.0
RNA	Nested top-20	1.0
RNA	Nested top-20	1.0
RNA	Nested top-20	1.0
RNA	Nested top-20	1.0
RNA	Nested top-20	1.0
RNA	Nested top-20	1.0
RNA	Nested top-20	1.0
RNA	Nested top-20	1.0
RNA	Nested top-20	1.0
RNA	Nested top-20	1.0
RNA	Nested top-20	1.0
RNA	Nested top-20	1.0
RNA	Nested top-20	1.0
RNA	Nested top-20	1.0
RNA	Nested top-20	1.0
RNA	Nested top-20	1.0
RNA	Nested top-20	1.0
RNA	Nested top-20	1.0
RNA	Nested top-20	1.0
RNA	Nested top-20	1.0
RNA	Nested top-20	1.0
RNA	Nested top-20	1.0
RNA	Nested top-20	1.0
RNA	Nested top-20	1.0
RNA	Nested top-20	1.0
RNA	Nested top-20	1.0
RNA	Nested top-20	1.0
RNA	Nested top-20	1.0
RNA	Nested top-20	1.0
RNA	Nested top-20	1.0
RNA	Nested top-20	1.0
RNA	Nested top-20	1.0
RNA	Nested top-20	1.0
RNA	Nested top-20	1.0
RNA	Nested top-20	1.0
RNA	Nested top-20	1.0
RNA	Nested top-20	1.0
RNA	Nested top-20	1.0
RNA	Nested top-20	1.0
RNA	Nested top-20	1.0
RNA	Nested top-20	1.0
RNA	Nested top-20	1.0
RNA	Nested top-20	1.0
RNA	Nested top-20	1.0
RNA	Nested top-20	1.0
RNA	Nested top-20	1.0
RNA	Nested top-20	1.0
RNA	Nested top-20	1.0
RNA	Nested top-20	1.0
RNA	Nested top-20	1.0
RNA	Nested top-20	1.0
RNA	Nested top-20	1.0
RNA	Nested top-20	1.0
RNA	Nested top-20	1.0
RNA	Nested top-20	1.0
RNA	Nested top-20	1.0
RNA	Nested top-20	1.0
RNA	Nested top-20	1.0
RNA	Nested top-20	1.0
RNA	Nested top-20	1.0
RNA	Nested top-20	1.0
RNA	Nested top-20	1.0
RNA	Nested top-20	1.0
RNA	Nested top-20	1.0
RNA	Nested top-20	1.0
RNA	Nested top-20	1.0
RNA	Nested top-20	1.0
RNA	Nested top-20	1.0
RNA	Nested top-20	1.0
RNA	Nested top-20	1.0
RNA	Nested top-20	1.0
RNA	Nested top-20	1.0
RNA	Nested top-20	1.0
RNA	Nested top-20	1.0
RNA	Nested top-20	1.0
RNA	Nested top-20	1.0
RNA	Nested top-20	1.0
RNA	Nested top-20	1.0
RNA	Nested top-20	1.0
RNA	Nested top-20	1.0
RNA	Nested top-20	1.0
RNA	Nested top-20	1.0
RNA	Nested top-20	1.0
RNA	Nested top-20	1.0
RNA	Nested top-20	1.0
RNA	Nested top-20	1.0
RNA	Nested top-20	1.0
RNA	Nested top-20	1.0
RNA	Nested top-20	1.0
RNA	Nested top-20	1.0
RNA	Nested top-20	1.0
RNA	Nested top-20	1.0
RNA	Nested top-20	1.0
RNA	Nested top-20	1.0
RNA	Nested top-20	1.0
RNA	Nested top-20	1.0
RNA	Nested top-20	1.0
RNA	Nested top-20	1.0
RNA	Nested top-20	1.0
RNA	Nested top-20	1.0
RNA	Nested top-20	1.0
RNA	Nested top-20	0.888888888888889
RNA	Nested top-20	1.0
RNA	Nested top-20	1.0
RNA	Nested top-20	1.0
RNA	Nested top-20	1.0
RNA	Nested top-20	1.0
RNA	Nested top-20	1.0
RNA	Nested top-20	1.0
[truncated: 2,001 more rows]
