# Supplementary material for: Concordant RNA-protein evidence and human tissue metabolomics prioritize UPP1-associated nucleotide remodeling in prostate cancer
Source: PLoS One. 2026 Jul 31;21(7):e0354354. doi: 10.1371/journal.pone.0354354 (PMC13426977; doi:10.1371/journal.pone.0354354)
Supplement: S1 Data — (ZIP) [file pone.0354354.s001.zip › repeated_cv_auc_summary.csv]

Layer	Feature_set	mean	std	count	ci95_low	ci95_high
Protein	Concordant-5	0.9477482993197279	0.03607877552750307	250	0.9432759279701393	0.9522206706693166
Protein	IGF2R	0.915730612244898	0.046733527606114725	250	0.9099374641439746	0.9215237603458215
Protein	Nested top-10	0.9993170068027211	0.0027140772445196134	250	0.998980566301859	0.9996534473035831
Protein	Nested top-20	1.0	0.0	250	1.0	1.0
Protein	Nested top-5	0.9989918367346938	0.003159345959552653	250	0.9986002001520673	0.9993834733173204
Protein	Overlap-7	0.9522	0.0367068587808506	250	0.9476497706436926	0.9567502293563075
Protein	UPP1	0.7225659863945578	0.09569245057691324	250	0.7107038273252771	0.7344281454638385
Protein	UPP1+IGF2R	0.919225850340136	0.048607632453403	250	0.91320038579547	0.9252513148848021
RNA	Concordant-5	1.0	0.0	250	1.0	1.0
RNA	IGF2R	0.8815555555555555	0.14227331153721273	250	0.8639191731388333	0.8991919379722778
RNA	Nested top-10	0.9922222222222221	0.03649904894854721	250	0.9876977532396127	0.9967466912048315
RNA	Nested top-20	0.9968888888888889	0.025195944889043212	250	0.9937655672018303	1.0
RNA	Nested top-5	0.9862777777777778	0.060399106656330095	250	0.978790626947379	0.9937649286081767
RNA	Overlap-7	1.0	0.0	250	1.0	1.0
RNA	UPP1	0.9122222222222223	0.1269903272295829	250	0.8964803381678834	0.9279641062765611
RNA	UPP1+IGF2R	0.9863888888888889	0.045590050446206336	250	0.9807374876852509	0.9920402900925268
