# Supplementary material for: Concordant RNA-protein evidence and human tissue metabolomics prioritize UPP1-associated nucleotide remodeling in prostate cancer
Source: PLoS One. 2026 Jul 31;21(7):e0354354. doi: 10.1371/journal.pone.0354354 (PMC13426977; doi:10.1371/journal.pone.0354354)
Supplement: S1 Data — (ZIP) [file pone.0354354.s001.zip › string_ppi_node_attributes.csv]

Gene	log2FC	adjusted_pvalue
H2BK1	1.8851425	1.14e-30
TUBB8B	2.129470911	1.88e-22
PSMD14	3.119868748	5.55e-33
KPNA3	2.567061446	2.0800000000000002e-36
H2AC4	1.582807512	2.0600000000000002e-29
TUBB	2.344184722	4.41e-26
EPRS1	0.740288889	7.3e-21
VIM	1.786091667	1.7400000000000003e-21
IGF2R	0.976686111	2.42e-20
PCNA	1.092725833	2.56e-10
SLC25A4	1.616669444	4.74e-34
ENO3	2.179659259	6.230000000000001e-21
NQO1	2.09462303	4.53e-27
DSP	0.433033333	2.36e-13
RPL7	1.957918687	7.28e-28
FDXR	1.115726944	1.3e-21
HNRNPA2B1	2.015729206	9.58e-39
EEF1B2	1.834331429	2.62e-20
ATP5F1A	2.231192036	5.9e-22
RPL13	2.212819444	9.17e-28
ANP32A	0.956677438	5.22e-07
GPD2	1.212029167	3.35e-29
CAPZB	0.857455556	8.82e-21
HNRNPM	2.292595833	1.2800000000000002e-43
BLVRA	3.065428657	2.18e-24
CSE1L	1.015688889	6.3499999999999995e-25
ACTB	2.270170833	5.21e-32
RPL26	2.182654019	3.5700000000000005e-27
RPS25	2.330094858	8.19e-24
RPL8	1.366491667	1.2299999999999999e-30
ACTA1	2.596305268	6.42e-30
TUBB4B	2.58560631	1.9000000000000002e-29
RPL24	2.083750442	1.5199999999999998e-23
RBM3	2.726537069	4.41e-26
SRSF6	1.390405556	7.02e-30
TUBB2A	3.216722222	7.920000000000001e-27
FLNC	0.432052778	1.28e-10
PLEC	0.423406944	4.76e-14
UPP1	1.953085714	4.04e-08
ACTBL2	2.396213889	7.819999999999999e-23
WDR36	1.384208333	6.47e-20
MYOF	0.692351389	1.98e-21
SLC25A13	1.145725	7.19e-32
RALY	2.194094444	1.68e-34
