# Supplementary material for: Concordant RNA-protein evidence and human tissue metabolomics prioritize UPP1-associated nucleotide remodeling in prostate cancer
Source: PLoS One. 2026 Jul 31;21(7):e0354354. doi: 10.1371/journal.pone.0354354 (PMC13426977; doi:10.1371/journal.pone.0354354)
Supplement: S1 Data — (ZIP) [file pone.0354354.s001.zip › string_ppi_degree_top15.csv]

Gene	Degree
ACTB	17
RPL8	13
RPL7	13
ATP5F1A	11
EPRS1	11
RPL26	10
EEF1B2	10
TUBB	10
RPL13	9
RPS25	9
RPL24	8
HNRNPA2B1	7
VIM	7
ENO3	5
ACTA1	5
