# Supplementary material for: Concordant RNA-protein evidence and human tissue metabolomics prioritize UPP1-associated nucleotide remodeling in prostate cancer
Source: PLoS One. 2026 Jul 31;21(7):e0354354. doi: 10.1371/journal.pone.0354354 (PMC13426977; doi:10.1371/journal.pone.0354354)
Supplement: S1 Data — (ZIP) [file pone.0354354.s001.zip › ST000784_sample_factors.csv]

Subject_ID	Sample_ID	Diagnosis	Race
1	3609	Benign	AA
1	3608	Cancer	AA
2	5050	Benign	AA
2	5057	Cancer	AA
4	8678	Benign	AA
4	8680	Cancer	AA
7	10188	Benign	AA
7	10184	Cancer	AA
9	10506	Benign	AA
9	10512	Cancer	AA
10	10524	Benign	AA
10	10526	Cancer	AA
14	18476	Benign	AA
14	18473	Cancer	AA
15	19051	Benign	AA
15	19053	Cancer	AA
16	19205	Benign	AA
16	19204	Cancer	AA
17	19338	Benign	AA
17	19337	Cancer	AA
18	21274	Benign	AA
18	21275	Cancer	AA
19	22346	Benign	AA
19	22343	Cancer	AA
20	22693	Benign	AA
20	22694	Cancer	AA
21	23979	Benign	AA
21	23977	Cancer	AA
24	31703	Benign	AA
24	31708	Cancer	AA
25	32567	Benign	AA
25	32564	Cancer	AA
26	32595	Benign	AA
26	32594	Cancer	AA
29	32871	Benign	AA
29	32870	Cancer	AA
30	36673	Benign	AA
30	36668	Cancer	AA
33	36916	Benign	AA
33	36914	Cancer	AA
34	37654	Benign	AA
34	37653	Cancer	AA
35	37687	Benign	AA
35	37689	Cancer	AA
37	37976	Benign	AA
37	37977	Cancer	AA
42	42957	Benign	AA
42	42955	Cancer	AA
43	43779	Benign	AA
43	43782	Cancer	AA
46	47605	Benign	AA
46	47603	Cancer	AA
48	50742	Benign	AA
48	50739	Cancer	AA
49	52012	Benign	AA
49	52014	Cancer	AA
50	53131	Benign	AA
50	53132	Cancer	AA
51	53247	Benign	AA
51	53248	Cancer	AA
55	53983	Benign	AA
55	53984	Cancer	AA
56	54182	Benign	AA
56	54184	Cancer	AA
69	59701	Benign	AA
69	59703	Cancer	AA
88	17626	Benign	EA
88	17627	Cancer	EA
89	17637	Benign	EA
89	17643	Cancer	EA
94	19567	Benign	EA
94	19564	Cancer	EA
103	23868	Benign	EA
103	23870	Cancer	EA
104	24070	Benign	EA
104	24068	Cancer	EA
106	39907	Benign	EA
106	25794	Cancer	EA
107	25793	Benign	EA
107	25922	Cancer	EA
108	25923	Benign	EA
108	25945	Cancer	EA
109	25944	Benign	EA
109	26084	Cancer	EA
110	26163	Benign	EA
110	26166	Cancer	EA
113	31630	Benign	EA
113	36357	Cancer	EA
114	39117	Benign	EA
114	39116	Cancer	EA
115	36361	Benign	EA
115	39910	Cancer	EA
