# Supplementary material for: Concordant RNA-protein evidence and human tissue metabolomics prioritize UPP1-associated nucleotide remodeling in prostate cancer
Source: PLoS One. 2026 Jul 31;21(7):e0354354. doi: 10.1371/journal.pone.0354354 (PMC13426977; doi:10.1371/journal.pone.0354354)
Supplement: S1 Data — (ZIP) [file pone.0354354.s001.zip › ST000784_paired_differential_results.csv]

Analysis_ID	Analysis	Metabolite	n_pairs	mean_cancer	mean_benign	mean_diff_cancer_minus_benign	median_diff_cancer_minus_benign	paired_t_p	wilcoxon_p	paired_t_fdr	wilcoxon_fdr
AN001240	Flow rate was 0.3ml/min. Gradients were run starting from 85% buffer B (0.1% formic acid in acetonitrile) to 35% B from 0–3.5 minutes; 35% B to 2% B from 3.5–11.5 minutes; 2% B was held from 11.5–16.5 minutes; 2% B to 85% B from 16.5–17.5 minutes; 85% B was held for 7 minutes to re-equilibrate the column.	Proline	46	0.2980243614782609	-0.44735300243478265	0.7453773639130433	0.5991386045	9.828590200201425e-06	2.558338451308373e-06	0.0004477848091666425	0.0003156074865273695
AN001240	Flow rate was 0.3ml/min. Gradients were run starting from 85% buffer B (0.1% formic acid in acetonitrile) to 35% B from 0–3.5 minutes; 35% B to 2% B from 3.5–11.5 minutes; 2% B was held from 11.5–16.5 minutes; 2% B to 85% B from 16.5–17.5 minutes; 85% B was held for 7 minutes to re-equilibrate the column.	Gly-Leu	46	-3.7354616117173913	-5.074440162847827	1.3389785511304348	1.1745023544999997	2.5052690972862616e-06	4.409591326748341e-06	0.0002910706804020981	0.0003156074865273695
AN001240	Flow rate was 0.3ml/min. Gradients were run starting from 85% buffer B (0.1% formic acid in acetonitrile) to 35% B from 0–3.5 minutes; 35% B to 2% B from 3.5–11.5 minutes; 2% B was held from 11.5–16.5 minutes; 2% B to 85% B from 16.5–17.5 minutes; 85% B was held for 7 minutes to re-equilibrate the column.	N-acetyl-glutamine	46	-3.735765591956522	-5.058176179043478	1.3224105870869562	1.1745023544999997	3.920488425228684e-06	5.036289678628236e-06	0.0002910706804020981	0.0003156074865273695
AN001240	Flow rate was 0.3ml/min. Gradients were run starting from 85% buffer B (0.1% formic acid in acetonitrile) to 35% B from 0–3.5 minutes; 35% B to 2% B from 3.5–11.5 minutes; 2% B was held from 11.5–16.5 minutes; 2% B to 85% B from 16.5–17.5 minutes; 85% B was held for 7 minutes to re-equilibrate the column.	N-Acetyl Lysine	46	-2.9956242894565213	-4.098648810717392	1.1030245212608698	0.8918499185000002	4.64474490003348e-06	7.447842307328756e-06	0.0002910706804020981	0.0003500485884444515
AN001240	Flow rate was 0.3ml/min. Gradients were run starting from 85% buffer B (0.1% formic acid in acetonitrile) to 35% B from 0–3.5 minutes; 35% B to 2% B from 3.5–11.5 minutes; 2% B was held from 11.5–16.5 minutes; 2% B to 85% B from 16.5–17.5 minutes; 85% B was held for 7 minutes to re-equilibrate the column.	1-Methyl-Histidine	46	-4.378048650413044	-4.88004806876087	0.5019994183478261	0.5239404844999997	1.1909170456559641e-05	1.6767338479439786e-05	0.0004477848091666425	0.0006304519268269359
AN001240	Flow rate was 0.3ml/min. Gradients were run starting from 85% buffer B (0.1% formic acid in acetonitrile) to 35% B from 0–3.5 minutes; 35% B to 2% B from 3.5–11.5 minutes; 2% B was held from 11.5–16.5 minutes; 2% B to 85% B from 16.5–17.5 minutes; 85% B was held for 7 minutes to re-equilibrate the column.	2-Methylglutamate	46	-6.268908744195654	-6.957093328260869	0.6881845840652175	0.7149960575000005	3.611182695557133e-05	3.404138394103029e-05	0.0011315039112745685	0.0009142543115590992
AN001242	Flow rate was 0.3ml/min. Gradients were run starting from 85% buffer B (HPLC grade acetonitrile ) to 35% B from 0–3.5 minutes; 35% B to 2% B from 3.5–11.5 minutes; 2% B was held from 11.5–16.5 minutes; 2% B to 85% B from 16.5–17.5 minutes; 85% B was held for 7 minutes to re-equilibrate the column	P-coumaric acid	46	-6.550701341326088	-6.976924815260872	0.42622347393478244	0.4409214324999997	0.00010823278409436091	3.404138394103029e-05	0.0016718623942730668	0.0009142543115590992
AN001240	Flow rate was 0.3ml/min. Gradients were run starting from 85% buffer B (0.1% formic acid in acetonitrile) to 35% B from 0–3.5 minutes; 35% B to 2% B from 3.5–11.5 minutes; 2% B was held from 11.5–16.5 minutes; 2% B to 85% B from 16.5–17.5 minutes; 85% B was held for 7 minutes to re-equilibrate the column.	Cystathionine	46	-3.9057014175869558	-5.4603298941304335	1.554628476543478	1.5193104259999997	0.00013994560856727436	7.429506013068021e-05	0.0017539849607098386	0.0016900705675482188
AN001242	Flow rate was 0.3ml/min. Gradients were run starting from 85% buffer B (HPLC grade acetonitrile ) to 35% B from 0–3.5 minutes; 35% B to 2% B from 3.5–11.5 minutes; 2% B was held from 11.5–16.5 minutes; 2% B to 85% B from 16.5–17.5 minutes; 85% B was held for 7 minutes to re-equilibrate the column	Methionine	46	-8.853754044326086	-9.429865227434783	0.5761111831086957	0.42866676350000077	0.00010637579533260951	9.206734137023886e-05	0.0016718623942730668	0.0016900705675482188
AN001240	Flow rate was 0.3ml/min. Gradients were run starting from 85% buffer B (0.1% formic acid in acetonitrile) to 35% B from 0–3.5 minutes; 35% B to 2% B from 3.5–11.5 minutes; 2% B was held from 11.5–16.5 minutes; 2% B to 85% B from 16.5–17.5 minutes; 85% B was held for 7 minutes to re-equilibrate the column.	Glutamine	46	2.3896010531086955	1.9974768903913043	0.3921241627173913	0.43034472300000004	0.00011560750598696739	9.708325052315558e-05	0.0016718623942730668	0.0016900705675482188
AN001240	Flow rate was 0.3ml/min. Gradients were run starting from 85% buffer B (0.1% formic acid in acetonitrile) to 35% B from 0–3.5 minutes; 35% B to 2% B from 3.5–11.5 minutes; 2% B was held from 11.5–16.5 minutes; 2% B to 85% B from 16.5–17.5 minutes; 85% B was held for 7 minutes to re-equilibrate the column.	Citrulline	46	-3.5987570880434787	-4.13287534297826	0.5341182549347827	0.6840949375	7.298683937455922e-05	0.00010234933148467462	0.0016718623942730668	0.0016900705675482188
AN001240	Flow rate was 0.3ml/min. Gradients were run starting from 85% buffer B (0.1% formic acid in acetonitrile) to 35% B from 0–3.5 minutes; 35% B to 2% B from 3.5–11.5 minutes; 2% B was held from 11.5–16.5 minutes; 2% B to 85% B from 16.5–17.5 minutes; 85% B was held for 7 minutes to re-equilibrate the column.	5-Oxoproline	46	3.6350346954565222	3.2617231831086952	0.37331151234782606	0.4594220244999998	0.00013039508582237346	0.00010787684473712034	0.0017510197239004436	0.0016900705675482188
AN001240	Flow rate was 0.3ml/min. Gradients were run starting from 85% buffer B (0.1% formic acid in acetonitrile) to 35% B from 0–3.5 minutes; 35% B to 2% B from 3.5–11.5 minutes; 2% B was held from 11.5–16.5 minutes; 2% B to 85% B from 16.5–17.5 minutes; 85% B was held for 7 minutes to re-equilibrate the column.	DL-Pipecolic acid	46	3.6350346954565222	3.285486285347826	0.34954841010869564	0.4360756735000002	0.00018187171452663798	0.00013986220247375059	0.0021369926456879964	0.001915421681140117
AN001240	Flow rate was 0.3ml/min. Gradients were run starting from 85% buffer B (0.1% formic acid in acetonitrile) to 35% B from 0–3.5 minutes; 35% B to 2% B from 3.5–11.5 minutes; 2% B was held from 11.5–16.5 minutes; 2% B to 85% B from 16.5–17.5 minutes; 85% B was held for 7 minutes to re-equilibrate the column.	Valine	46	-2.326656105217391	-2.7679877465652174	0.4413316413478261	0.5008395529999998	0.00011065523159343015	0.000154933293998738	0.0016718623942730668	0.001915421681140117
AN001240	Flow rate was 0.3ml/min. Gradients were run starting from 85% buffer B (0.1% formic acid in acetonitrile) to 35% B from 0–3.5 minutes; 35% B to 2% B from 3.5–11.5 minutes; 2% B was held from 11.5–16.5 minutes; 2% B to 85% B from 16.5–17.5 minutes; 85% B was held for 7 minutes to re-equilibrate the column.	Homoserine	46	0.2789082788913044	-0.16325372389130435	0.44216200278260864	0.538384472	0.00011447623935608466	0.00016301461116086102	0.0016718623942730668	0.001915421681140117
AN001240	Flow rate was 0.3ml/min. Gradients were run starting from 85% buffer B (0.1% formic acid in acetonitrile) to 35% B from 0–3.5 minutes; 35% B to 2% B from 3.5–11.5 minutes; 2% B was held from 11.5–16.5 minutes; 2% B to 85% B from 16.5–17.5 minutes; 85% B was held for 7 minutes to re-equilibrate the column.	Threonine	46	0.2789082788913044	-0.16325372389130435	0.44216200278260864	0.538384472	0.00011447623935608466	0.00016301461116086102	0.0016718623942730668	0.001915421681140117
AN001240	Flow rate was 0.3ml/min. Gradients were run starting from 85% buffer B (0.1% formic acid in acetonitrile) to 35% B from 0–3.5 minutes; 35% B to 2% B from 3.5–11.5 minutes; 2% B was held from 11.5–16.5 minutes; 2% B to 85% B from 16.5–17.5 minutes; 85% B was held for 7 minutes to re-equilibrate the column.	Glutamic acid	46	3.358383235347827	3.0262345565000004	0.33214867884782606	0.35998319199999984	0.000501694819645023	0.0003928609538093042	0.005548154476074371	0.0043445799597734815
AN001240	Flow rate was 0.3ml/min. Gradients were run starting from 85% buffer B (0.1% formic acid in acetonitrile) to 35% B from 0–3.5 minutes; 35% B to 2% B from 3.5–11.5 minutes; 2% B was held from 11.5–16.5 minutes; 2% B to 85% B from 16.5–17.5 minutes; 85% B was held for 7 minutes to re-equilibrate the column.	4-Aminobutyraldehyde	46	-5.143572542543478	-5.571828030456522	0.4282554879130434	0.45489817700000024	0.0011722551891735664	0.000651541480948481	0.011599156608664764	0.006804988801017468
AN001240	Flow rate was 0.3ml/min. Gradients were run starting from 85% buffer B (0.1% formic acid in acetonitrile) to 35% B from 0–3.5 minutes; 35% B to 2% B from 3.5–11.5 minutes; 2% B was held from 11.5–16.5 minutes; 2% B to 85% B from 16.5–17.5 minutes; 85% B was held for 7 minutes to re-equilibrate the column.	Lysine	46	1.8555700397391308	1.4984353808478257	0.35713465889130425	0.4017354755	0.0008011350311228285	0.000712556925861918	0.008367410325060654	0.007050563266423189
AN001240	Flow rate was 0.3ml/min. Gradients were run starting from 85% buffer B (0.1% formic acid in acetonitrile) to 35% B from 0–3.5 minutes; 35% B to 2% B from 3.5–11.5 minutes; 2% B was held from 11.5–16.5 minutes; 2% B to 85% B from 16.5–17.5 minutes; 85% B was held for 7 minutes to re-equilibrate the column.	2-Methylglutarate	46	-2.876548131478261	-3.2192932294565226	0.34274509797826086	0.4815793985000001	0.0012959192602895074	0.0013064878837667493	0.01218164104672137	0.012280986107407443
AN001240	Flow rate was 0.3ml/min. Gradients were run starting from 85% buffer B (0.1% formic acid in acetonitrile) to 35% B from 0–3.5 minutes; 35% B to 2% B from 3.5–11.5 minutes; 2% B was held from 11.5–16.5 minutes; 2% B to 85% B from 16.5–17.5 minutes; 85% B was held for 7 minutes to re-equilibrate the column.	Glycine	46	-4.014664615782608	-4.454259082	0.43959446621739123	0.47659210499999993	0.0018711332089107185	0.0018943084365332652	0.015294480142400656	0.016958570765154946
AN001240	Flow rate was 0.3ml/min. Gradients were run starting from 85% buffer B (0.1% formic acid in acetonitrile) to 35% B from 0–3.5 minutes; 35% B to 2% B from 3.5–11.5 minutes; 2% B was held from 11.5–16.5 minutes; 2% B to 85% B from 16.5–17.5 minutes; 85% B was held for 7 minutes to re-equilibrate the column.	Ergothioneine	46	-1.9079827475434783	-2.578957788978261	0.6709750414347826	0.6083878524999999	0.001970314512844123	0.0021374868341297315	0.015307927573909018	0.018265796582563158
AN001240	Flow rate was 0.3ml/min. Gradients were run starting from 85% buffer B (0.1% formic acid in acetonitrile) to 35% B from 0–3.5 minutes; 35% B to 2% B from 3.5–11.5 minutes; 2% B was held from 11.5–16.5 minutes; 2% B to 85% B from 16.5–17.5 minutes; 85% B was held for 7 minutes to re-equilibrate the column.	S-Adenosyl-L-homocysteine	46	-4.120991402326087	-4.570758696956522	0.44976729463043486	0.3598604834999999	0.0013939607816188322	0.0023147779224643728	0.012479267949730498	0.018838464040118196
AN001240	Flow rate was 0.3ml/min. Gradients were run starting from 85% buffer B (0.1% formic acid in acetonitrile) to 35% B from 0–3.5 minutes; 35% B to 2% B from 3.5–11.5 minutes; 2% B was held from 11.5–16.5 minutes; 2% B to 85% B from 16.5–17.5 minutes; 85% B was held for 7 minutes to re-equilibrate the column.	7-methylguanosine	46	-9.337898441152173	-10.223899713239131	0.8860012720869564	0.8318649405	0.0025310272136129168	0.002505114898951888	0.017274378815953107	0.018838464040118196
AN001240	Flow rate was 0.3ml/min. Gradients were run starting from 85% buffer B (0.1% formic acid in acetonitrile) to 35% B from 0–3.5 minutes; 35% B to 2% B from 3.5–11.5 minutes; 2% B was held from 11.5–16.5 minutes; 2% B to 85% B from 16.5–17.5 minutes; 85% B was held for 7 minutes to re-equilibrate the column.	S-ribosyl-L-homocysteine	46	-8.900375580760869	-9.336516703130433	0.4361411223695651	0.29832322849999926	0.003347594376387491	0.002505114898951888	0.020495221134320275	0.018838464040118196
AN001240	Flow rate was 0.3ml/min. Gradients were run starting from 85% buffer B (0.1% formic acid in acetonitrile) to 35% B from 0–3.5 minutes; 35% B to 2% B from 3.5–11.5 minutes; 2% B was held from 11.5–16.5 minutes; 2% B to 85% B from 16.5–17.5 minutes; 85% B was held for 7 minutes to re-equilibrate the column.	Guanosine monophosphate	46	-2.0793956307826083	-2.7852158263043485	0.7058201955217391	0.6644275049999999	0.004292932572518295	0.002709321432831757	0.02123871904298525	0.019590478052783473
AN001240	Flow rate was 0.3ml/min. Gradients were run starting from 85% buffer B (0.1% formic acid in acetonitrile) to 35% B from 0–3.5 minutes; 35% B to 2% B from 3.5–11.5 minutes; 2% B was held from 11.5–16.5 minutes; 2% B to 85% B from 16.5–17.5 minutes; 85% B was held for 7 minutes to re-equilibrate the column.	Homocysteine	46	-5.798880952086957	-6.422179885478262	0.6232989333913043	0.7397855365000003	0.0036069112790411712	0.0029282629495810397	0.020495221134320275	0.02038938646374946
AN001240	Flow rate was 0.3ml/min. Gradients were run starting from 85% buffer B (0.1% formic acid in acetonitrile) to 35% B from 0–3.5 minutes; 35% B to 2% B from 3.5–11.5 minutes; 2% B was held from 11.5–16.5 minutes; 2% B to 85% B from 16.5–17.5 minutes; 85% B was held for 7 minutes to re-equilibrate the column.	Heptanoyl carnitine	46	-5.870656971826087	-6.495726449347826	0.6250694775217391	0.4831826634999996	0.0037332672020233214	0.003414029954456055	0.020495221134320275	0.022922772551347798
AN001240	Flow rate was 0.3ml/min. Gradients were run starting from 85% buffer B (0.1% formic acid in acetonitrile) to 35% B from 0–3.5 minutes; 35% B to 2% B from 3.5–11.5 minutes; 2% B was held from 11.5–16.5 minutes; 2% B to 85% B from 16.5–17.5 minutes; 85% B was held for 7 minutes to re-equilibrate the column.	2-Aminoheptanoic acid	46	-6.5427657349347825	-6.97598075273913	0.43321501780434785	0.3044461660000004	0.0017444853357352012	0.003682807848832681	0.014907420141737173	0.023874754330363585
AN001240	Flow rate was 0.3ml/min. Gradients were run starting from 85% buffer B (0.1% formic acid in acetonitrile) to 35% B from 0–3.5 minutes; 35% B to 2% B from 3.5–11.5 minutes; 2% B was held from 11.5–16.5 minutes; 2% B to 85% B from 16.5–17.5 minutes; 85% B was held for 7 minutes to re-equilibrate the column.	Alanine	46	-1.2590989619347825	-1.7400981283913044	0.48099916645652174	0.5160216535	0.002944224517831871	0.003970228367791151	0.019086696874220405	0.02488009777149121
AN001240	Flow rate was 0.3ml/min. Gradients were run starting from 85% buffer B (0.1% formic acid in acetonitrile) to 35% B from 0–3.5 minutes; 35% B to 2% B from 3.5–11.5 minutes; 2% B was held from 11.5–16.5 minutes; 2% B to 85% B from 16.5–17.5 minutes; 85% B was held for 7 minutes to re-equilibrate the column.	1-Methylnicotinamide	46	-6.095556215913044	-6.668818644782609	0.5732624288695652	0.6132085320000003	0.0073843322099105945	0.004605429291899554	0.03292317766062747	0.02705689708990988
AN001242	Flow rate was 0.3ml/min. Gradients were run starting from 85% buffer B (HPLC grade acetonitrile ) to 35% B from 0–3.5 minutes; 35% B to 2% B from 3.5–11.5 minutes; 2% B was held from 11.5–16.5 minutes; 2% B to 85% B from 16.5–17.5 minutes; 85% B was held for 7 minutes to re-equilibrate the column	Guanidinoacetic acid	46	-4.96691047526087	-5.294314466891304	0.32740399163043477	0.3416428774999998	0.007094686736460092	0.004605429291899554	0.032531734303768226	0.02705689708990988
AN001240	Flow rate was 0.3ml/min. Gradients were run starting from 85% buffer B (0.1% formic acid in acetonitrile) to 35% B from 0–3.5 minutes; 35% B to 2% B from 3.5–11.5 minutes; 2% B was held from 11.5–16.5 minutes; 2% B to 85% B from 16.5–17.5 minutes; 85% B was held for 7 minutes to re-equilibrate the column.	Hypoxanthine	46	-3.279194073673913	-3.8952967791956516	0.6161027055217392	0.39982333100000006	0.0034294161125641228	0.005329007075118852	0.020495221134320275	0.030359191821889217
AN001242	Flow rate was 0.3ml/min. Gradients were run starting from 85% buffer B (HPLC grade acetonitrile ) to 35% B from 0–3.5 minutes; 35% B to 2% B from 3.5–11.5 minutes; 2% B was held from 11.5–16.5 minutes; 2% B to 85% B from 16.5–17.5 minutes; 85% B was held for 7 minutes to re-equilibrate the column	Riboflavin	46	-6.391913142391304	-6.96282387276087	0.5709107303695654	0.3159129310000006	0.006386042987004277	0.005935803350496371	0.030784002091200104	0.032383836190154
AN001240	Flow rate was 0.3ml/min. Gradients were run starting from 85% buffer B (0.1% formic acid in acetonitrile) to 35% B from 0–3.5 minutes; 35% B to 2% B from 3.5–11.5 minutes; 2% B was held from 11.5–16.5 minutes; 2% B to 85% B from 16.5–17.5 minutes; 85% B was held for 7 minutes to re-equilibrate the column.	Serine	46	-0.9978661880869566	-1.4250061567391301	0.4271399686521738	0.4324802310000001	0.048619817087079416	0.00615118285651306	0.13849281230865046	0.032383836190154
AN001240	Flow rate was 0.3ml/min. Gradients were run starting from 85% buffer B (0.1% formic acid in acetonitrile) to 35% B from 0–3.5 minutes; 35% B to 2% B from 3.5–11.5 minutes; 2% B was held from 11.5–16.5 minutes; 2% B to 85% B from 16.5–17.5 minutes; 85% B was held for 7 minutes to re-equilibrate the column.	Methyl alanine	46	1.8822700517608695	1.4148072306086958	0.4674628211521739	0.4658472480000001	0.0025727798236525904	0.00637341456933882	0.017274378815953107	0.032383836190154
AN001240	Flow rate was 0.3ml/min. Gradients were run starting from 85% buffer B (0.1% formic acid in acetonitrile) to 35% B from 0–3.5 minutes; 35% B to 2% B from 3.5–11.5 minutes; 2% B was held from 11.5–16.5 minutes; 2% B to 85% B from 16.5–17.5 minutes; 85% B was held for 7 minutes to re-equilibrate the column.	N, N Dimethyl Glycine	46	1.8822700517608695	1.4148072306086958	0.4674628211521739	0.4658472480000001	0.0025727798236525904	0.00637341456933882	0.017274378815953107	0.032383836190154
AN001240	Flow rate was 0.3ml/min. Gradients were run starting from 85% buffer B (0.1% formic acid in acetonitrile) to 35% B from 0–3.5 minutes; 35% B to 2% B from 3.5–11.5 minutes; 2% B was held from 11.5–16.5 minutes; 2% B to 85% B from 16.5–17.5 minutes; 85% B was held for 7 minutes to re-equilibrate the column.	Phenylalanine-Glutamate	46	-6.644467160608697	-7.31725239297826	0.6727852323695652	0.4365677739999998	0.0020356286667432204	0.00660268100298822	0.015307927573909018	0.03266589548846804
AN001240	Flow rate was 0.3ml/min. Gradients were run starting from 85% buffer B (0.1% formic acid in acetonitrile) to 35% B from 0–3.5 minutes; 35% B to 2% B from 3.5–11.5 minutes; 2% B was held from 11.5–16.5 minutes; 2% B to 85% B from 16.5–17.5 minutes; 85% B was held for 7 minutes to re-equilibrate the column.	Tyrosine	46	-6.180578764630433	-6.592322618673913	0.4117438540434782	0.31007043099999976	0.004192113858210365	0.007334568997350743	0.02123871904298525	0.035356383884665124
AN001242	Flow rate was 0.3ml/min. Gradients were run starting from 85% buffer B (HPLC grade acetonitrile ) to 35% B from 0–3.5 minutes; 35% B to 2% B from 3.5–11.5 minutes; 2% B was held from 11.5–16.5 minutes; 2% B to 85% B from 16.5–17.5 minutes; 85% B was held for 7 minutes to re-equilibrate the column	Amino Adipic acid	46	-4.6562312420434795	-5.171129231260869	0.5148979892173913	0.57747591	0.006957403756145591	0.007861180665344136	0.032531734303768226	0.03694754912711744
AN001240	Flow rate was 0.3ml/min. Gradients were run starting from 85% buffer B (0.1% formic acid in acetonitrile) to 35% B from 0–3.5 minutes; 35% B to 2% B from 3.5–11.5 minutes; 2% B was held from 11.5–16.5 minutes; 2% B to 85% B from 16.5–17.5 minutes; 85% B was held for 7 minutes to re-equilibrate the column.	Adenosine 3,5-cyclic monophosphate	46	-7.428817643673913	-7.842827382391305	0.4140097387173913	0.5994517850000007	0.016890980794558287	0.008136696037098545	0.06351008778753917	0.0373097281701104
AN001240	Flow rate was 0.3ml/min. Gradients were run starting from 85% buffer B (0.1% formic acid in acetonitrile) to 35% B from 0–3.5 minutes; 35% B to 2% B from 3.5–11.5 minutes; 2% B was held from 11.5–16.5 minutes; 2% B to 85% B from 16.5–17.5 minutes; 85% B was held for 7 minutes to re-equilibrate the column.	N-carbamoyl-L-aspartate	46	-7.969784242369565	-8.23400667123913	0.26422242886956543	0.4340498405000002	0.05530752340518479	0.010313172218843647	0.14854020571678203	0.04616372326530014
AN001241	Flow rate was 0.3ml/min. Gradients were run starting from 85% buffer B (0.1% formic acid in acetonitrile) to 35% B from 0–3.5 minutes; 35% B to 2% B from 3.5–11.5 minutes; 2% B was held from 11.5–16.5 minutes; 2% B to 85% B from 16.5–17.5 minutes; 85% B was held for 7 minutes to re-equilibrate the column.	Malic acid	46	2.1802443220434786	1.9134151835	0.2668291385434782	0.244107201	0.007530301273441389	0.011391205466708243	0.03292317766062747	0.049803409947468597
AN001240	Flow rate was 0.3ml/min. Gradients were run starting from 85% buffer B (0.1% formic acid in acetonitrile) to 35% B from 0–3.5 minutes; 35% B to 2% B from 3.5–11.5 minutes; 2% B was held from 11.5–16.5 minutes; 2% B to 85% B from 16.5–17.5 minutes; 85% B was held for 7 minutes to re-equilibrate the column.	4 Hydroxybutyric acid	46	-0.7629174566304348	-1.1857883916739127	0.4228709350434783	0.3090994225	0.003815599679261753	0.012163111793029202	0.020495221134320275	0.05081477815754422
AN001240	Flow rate was 0.3ml/min. Gradients were run starting from 85% buffer B (0.1% formic acid in acetonitrile) to 35% B from 0–3.5 minutes; 35% B to 2% B from 3.5–11.5 minutes; 2% B was held from 11.5–16.5 minutes; 2% B to 85% B from 16.5–17.5 minutes; 85% B was held for 7 minutes to re-equilibrate the column.	Choline	46	-0.7629174566304348	-1.1857883916739127	0.4228709350434783	0.3090994225	0.003815599679261753	0.012163111793029202	0.020495221134320275	0.05081477815754422
AN001242	Flow rate was 0.3ml/min. Gradients were run starting from 85% buffer B (HPLC grade acetonitrile ) to 35% B from 0–3.5 minutes; 35% B to 2% B from 3.5–11.5 minutes; 2% B was held from 11.5–16.5 minutes; 2% B to 85% B from 16.5–17.5 minutes; 85% B was held for 7 minutes to re-equilibrate the column	Betaine	46	-0.6913044210869566	-0.9801318024347828	0.2888273813478261	0.19647563849999994	0.018709381176715473	0.012565790040071079	0.0663653520985379	0.05135583755507311
AN001240	Flow rate was 0.3ml/min. Gradients were run starting from 85% buffer B (0.1% formic acid in acetonitrile) to 35% B from 0–3.5 minutes; 35% B to 2% B from 3.5–11.5 minutes; 2% B was held from 11.5–16.5 minutes; 2% B to 85% B from 16.5–17.5 minutes; 85% B was held for 7 minutes to re-equilibrate the column.	Adenosine 5-monophosphate	46	3.6424668361086954	3.3396088273478255	0.30285800876086955	0.3674330115000002	0.01590542470353538	0.013843877088220324	0.06229624675551358	0.0553755083528813
AN001242	Flow rate was 0.3ml/min. Gradients were run starting from 85% buffer B (HPLC grade acetonitrile ) to 35% B from 0–3.5 minutes; 35% B to 2% B from 3.5–11.5 minutes; 2% B was held from 11.5–16.5 minutes; 2% B to 85% B from 16.5–17.5 minutes; 85% B was held for 7 minutes to re-equilibrate the column	Glycerophosphocholine	46	0.9611836706521741	0.340776511173913	0.6204071594782609	0.25844845750000006	0.0040814887716860765	0.015721646915721976	0.02123871904298525	0.061576450419911076
AN001241	Flow rate was 0.3ml/min. Gradients were run starting from 85% buffer B (0.1% formic acid in acetonitrile) to 35% B from 0–3.5 minutes; 35% B to 2% B from 3.5–11.5 minutes; 2% B was held from 11.5–16.5 minutes; 2% B to 85% B from 16.5–17.5 minutes; 85% B was held for 7 minutes to re-equilibrate the column.	UDP-N-acetyl-glucosamine	46	0.6892485967391303	0.4877988154347826	0.20144978130434787	0.3325481940000001	0.500921036523889	0.01674006199567657	0.6591468825906434	0.06422717663647337
AN001240	Flow rate was 0.3ml/min. Gradients were run starting from 85% buffer B (0.1% formic acid in acetonitrile) to 35% B from 0–3.5 minutes; 35% B to 2% B from 3.5–11.5 minutes; 2% B was held from 11.5–16.5 minutes; 2% B to 85% B from 16.5–17.5 minutes; 85% B was held for 7 minutes to re-equilibrate the column.	D-Glucosamine 1-phosphate	46	-7.665124916782608	-7.833901060195653	0.16877614341304364	0.15389654200000003	0.05768072853290254	0.018373766947519243	0.15273206991810814	0.067730748747718
AN001240	Flow rate was 0.3ml/min. Gradients were run starting from 85% buffer B (0.1% formic acid in acetonitrile) to 35% B from 0–3.5 minutes; 35% B to 2% B from 3.5–11.5 minutes; 2% B was held from 11.5–16.5 minutes; 2% B to 85% B from 16.5–17.5 minutes; 85% B was held for 7 minutes to re-equilibrate the column.	Histidine	46	0.031187660043478258	-0.2796784693260869	0.31086612936956526	0.41221847600000006	0.011579892734552401	0.018373766947519243	0.04732651813251851	0.067730748747718
AN001240	Flow rate was 0.3ml/min. Gradients were run starting from 85% buffer B (0.1% formic acid in acetonitrile) to 35% B from 0–3.5 minutes; 35% B to 2% B from 3.5–11.5 minutes; 2% B was held from 11.5–16.5 minutes; 2% B to 85% B from 16.5–17.5 minutes; 85% B was held for 7 minutes to re-equilibrate the column.	Asparagine	46	-3.1607200444565224	-3.5912003978478264	0.4304803533913043	0.5923931629999999	0.019503888173151886	0.01953721914347284	0.06790242549171396	0.06930183394288479
AN001242	Flow rate was 0.3ml/min. Gradients were run starting from 85% buffer B (HPLC grade acetonitrile ) to 35% B from 0–3.5 minutes; 35% B to 2% B from 3.5–11.5 minutes; 2% B was held from 11.5–16.5 minutes; 2% B to 85% B from 16.5–17.5 minutes; 85% B was held for 7 minutes to re-equilibrate the column	S-Adenosyl-L-methionine	46	-7.664646081565218	-8.170336208347825	0.5056901267826089	0.537728327	0.031965137557318175	0.01953721914347284	0.10185501458942063	0.06930183394288479
AN001242	Flow rate was 0.3ml/min. Gradients were run starting from 85% buffer B (HPLC grade acetonitrile ) to 35% B from 0–3.5 minutes; 35% B to 2% B from 3.5–11.5 minutes; 2% B was held from 11.5–16.5 minutes; 2% B to 85% B from 16.5–17.5 minutes; 85% B was held for 7 minutes to re-equilibrate the column	Betaine aldehyde	46	-5.483650312956521	-5.128567170782608	-0.355083142173913	-0.2043685949999996	0.01245553634566898	0.020142189360797147	0.04982214538267592	0.07012465925610858
AN001240	Flow rate was 0.3ml/min. Gradients were run starting from 85% buffer B (0.1% formic acid in acetonitrile) to 35% B from 0–3.5 minutes; 35% B to 2% B from 3.5–11.5 minutes; 2% B was held from 11.5–16.5 minutes; 2% B to 85% B from 16.5–17.5 minutes; 85% B was held for 7 minutes to re-equilibrate the column.	Guanosine	46	-1.597770653652174	-1.9759303897173917	0.37815973606521736	0.5422275814999999	0.03826093070928306	0.020763087427354776	0.11988424955575358	0.0709720079335036
AN001240	Flow rate was 0.3ml/min. Gradients were run starting from 85% buffer B (0.1% formic acid in acetonitrile) to 35% B from 0–3.5 minutes; 35% B to 2% B from 3.5–11.5 minutes; 2% B was held from 11.5–16.5 minutes; 2% B to 85% B from 16.5–17.5 minutes; 85% B was held for 7 minutes to re-equilibrate the column.	Phenylalanine	46	1.0487095483043478	0.7496238349782608	0.29908571332608697	0.30079049750000014	0.017873597766807192	0.022724659758466714	0.06588698784626966	0.07460286393438187
AN001242	Flow rate was 0.3ml/min. Gradients were run starting from 85% buffer B (HPLC grade acetonitrile ) to 35% B from 0–3.5 minutes; 35% B to 2% B from 3.5–11.5 minutes; 2% B was held from 11.5–16.5 minutes; 2% B to 85% B from 16.5–17.5 minutes; 85% B was held for 7 minutes to re-equilibrate the column	Aminophosphovaleric acid	46	-3.393828290956522	-3.6442955759130435	0.25046728495652176	0.2755395534999998	0.018426315330669792	0.023412600915577286	0.0663653520985379	0.07460286393438187
AN001240	Flow rate was 0.3ml/min. Gradients were run starting from 85% buffer B (0.1% formic acid in acetonitrile) to 35% B from 0–3.5 minutes; 35% B to 2% B from 3.5–11.5 minutes; 2% B was held from 11.5–16.5 minutes; 2% B to 85% B from 16.5–17.5 minutes; 85% B was held for 7 minutes to re-equilibrate the column.	Malonyl-CoA	46	-10.066772421826087	-10.315065941826086	0.24829351999999982	0.48995141799999953	0.17920933512830564	0.023412600915577286	0.33357777231803426	0.07460286393438187
AN001240	Flow rate was 0.3ml/min. Gradients were run starting from 85% buffer B (0.1% formic acid in acetonitrile) to 35% B from 0–3.5 minutes; 35% B to 2% B from 3.5–11.5 minutes; 2% B was held from 11.5–16.5 minutes; 2% B to 85% B from 16.5–17.5 minutes; 85% B was held for 7 minutes to re-equilibrate the column.	Myristoleic acid	46	0.10481064002173918	-0.030452735021739126	0.13526337504347827	0.28499537950000003	0.14259727620980858	0.023412600915577286	0.28519455241961716	0.07460286393438187
AN001240	Flow rate was 0.3ml/min. Gradients were run starting from 85% buffer B (0.1% formic acid in acetonitrile) to 35% B from 0–3.5 minutes; 35% B to 2% B from 3.5–11.5 minutes; 2% B was held from 11.5–16.5 minutes; 2% B to 85% B from 16.5–17.5 minutes; 85% B was held for 7 minutes to re-equilibrate the column.	Nicotinamide ribonucleotide	46	-7.068457353282611	-8.062042527304348	0.9935851740217391	0.6912135714999996	0.027644675950791852	0.02634402353012888	0.09280712640622979	0.08119141678138081
AN001240	Flow rate was 0.3ml/min. Gradients were run starting from 85% buffer B (0.1% formic acid in acetonitrile) to 35% B from 0–3.5 minutes; 35% B to 2% B from 3.5–11.5 minutes; 2% B was held from 11.5–16.5 minutes; 2% B to 85% B from 16.5–17.5 minutes; 85% B was held for 7 minutes to re-equilibrate the column.	Carnitine	46	1.363766078173913	1.0539954805652174	0.3097705976086957	0.30429650100000005	0.016446172557276945	0.02634402353012888	0.06309960083200133	0.08119141678138081
AN001241	Flow rate was 0.3ml/min. Gradients were run starting from 85% buffer B (0.1% formic acid in acetonitrile) to 35% B from 0–3.5 minutes; 35% B to 2% B from 3.5–11.5 minutes; 2% B was held from 11.5–16.5 minutes; 2% B to 85% B from 16.5–17.5 minutes; 85% B was held for 7 minutes to re-equilibrate the column.	Maltose	46	-5.851614240456522	-5.481524590021738	-0.37008965043478265	-0.46368534949999995	0.09310769719645676	0.027922520781856974	0.20838389372540322	0.08466828882240503
AN001240	Flow rate was 0.3ml/min. Gradients were run starting from 85% buffer B (0.1% formic acid in acetonitrile) to 35% B from 0–3.5 minutes; 35% B to 2% B from 3.5–11.5 minutes; 2% B was held from 11.5–16.5 minutes; 2% B to 85% B from 16.5–17.5 minutes; 85% B was held for 7 minutes to re-equilibrate the column.	Cytidine 5 -Monophosphate	46	-0.7029152927826088	-0.9715086829130436	0.2685933901304348	0.450767457	0.06963214423807847	0.03043949097579457	0.17932661803779112	0.09058643384969224
AN001240	Flow rate was 0.3ml/min. Gradients were run starting from 85% buffer B (0.1% formic acid in acetonitrile) to 35% B from 0–3.5 minutes; 35% B to 2% B from 3.5–11.5 minutes; 2% B was held from 11.5–16.5 minutes; 2% B to 85% B from 16.5–17.5 minutes; 85% B was held for 7 minutes to re-equilibrate the column.	N-Acetylornithine	46	1.6070495377391303	1.2287599860652172	0.37828955167391304	0.12746389749999984	0.01109076680917223	0.031319777660797854	0.046334759113875086	0.09058643384969224
AN001240	Flow rate was 0.3ml/min. Gradients were run starting from 85% buffer B (0.1% formic acid in acetonitrile) to 35% B from 0–3.5 minutes; 35% B to 2% B from 3.5–11.5 minutes; 2% B was held from 11.5–16.5 minutes; 2% B to 85% B from 16.5–17.5 minutes; 85% B was held for 7 minutes to re-equilibrate the column.	Arginine	46	1.6070495377391303	1.2287599860652172	0.37828955167391304	0.12746389749999984	0.01109076680917223	0.031319777660797854	0.046334759113875086	0.09058643384969224
AN001241	Flow rate was 0.3ml/min. Gradients were run starting from 85% buffer B (0.1% formic acid in acetonitrile) to 35% B from 0–3.5 minutes; 35% B to 2% B from 3.5–11.5 minutes; 2% B was held from 11.5–16.5 minutes; 2% B to 85% B from 16.5–17.5 minutes; 85% B was held for 7 minutes to re-equilibrate the column.	Hydroxyisocaproic acid	46	-5.882156995	-6.080493492456522	0.19833649745652163	0.21949526250000018	0.03132057228126671	0.032221349952692435	0.1015218549806576	0.09178202713797239
AN001242	Flow rate was 0.3ml/min. Gradients were run starting from 85% buffer B (HPLC grade acetonitrile ) to 35% B from 0–3.5 minutes; 35% B to 2% B from 3.5–11.5 minutes; 2% B was held from 11.5–16.5 minutes; 2% B to 85% B from 16.5–17.5 minutes; 85% B was held for 7 minutes to re-equilibrate the column	Pantothenic acid	46	-6.277906295173914	-6.681190885673913	0.40328459050000004	0.2964920324999998	0.02351469699324003	0.03314459567022254	0.08037750972234774	0.09300274605972893
AN001240	Flow rate was 0.3ml/min. Gradients were run starting from 85% buffer B (0.1% formic acid in acetonitrile) to 35% B from 0–3.5 minutes; 35% B to 2% B from 3.5–11.5 minutes; 2% B was held from 11.5–16.5 minutes; 2% B to 85% B from 16.5–17.5 minutes; 85% B was held for 7 minutes to re-equilibrate the column.	Nicotinamide adenine dinucleotide	46	-3.836934025021739	-4.818967034543478	0.982033009521739	1.0211365479999994	0.0449805499121279	0.03706219221663787	0.13291851003465924	0.10098104545982492
AN001240	Flow rate was 0.3ml/min. Gradients were run starting from 85% buffer B (0.1% formic acid in acetonitrile) to 35% B from 0–3.5 minutes; 35% B to 2% B from 3.5–11.5 minutes; 2% B was held from 11.5–16.5 minutes; 2% B to 85% B from 16.5–17.5 minutes; 85% B was held for 7 minutes to re-equilibrate the column.	Isoleucine	46	1.724329152869565	1.492151654195652	0.23217749867391307	0.21623108049999995	0.04645608776767963	0.03706219221663787	0.13436530000498106	0.10098104545982492
AN001240	Flow rate was 0.3ml/min. Gradients were run starting from 85% buffer B (0.1% formic acid in acetonitrile) to 35% B from 0–3.5 minutes; 35% B to 2% B from 3.5–11.5 minutes; 2% B was held from 11.5–16.5 minutes; 2% B to 85% B from 16.5–17.5 minutes; 85% B was held for 7 minutes to re-equilibrate the column.	Succinyl-CoA	46	-11.418490877543478	-11.869022124456523	0.45053124691304325	0.5541902799999994	0.02924109166063083	0.03916136934674341	0.09644430231927362	0.10517624910268232
AN001240	Flow rate was 0.3ml/min. Gradients were run starting from 85% buffer B (0.1% formic acid in acetonitrile) to 35% B from 0–3.5 minutes; 35% B to 2% B from 3.5–11.5 minutes; 2% B was held from 11.5–16.5 minutes; 2% B to 85% B from 16.5–17.5 minutes; 85% B was held for 7 minutes to re-equilibrate the column.	Glycine-Glycine	46	-4.315020568347825	-4.5251195878043475	0.21009901945652182	0.24599914149999957	0.06427610002384011	0.04024747815552132	0.16783203895113807	0.10657078722870433
AN001242	Flow rate was 0.3ml/min. Gradients were run starting from 85% buffer B (HPLC grade acetonitrile ) to 35% B from 0–3.5 minutes; 35% B to 2% B from 3.5–11.5 minutes; 2% B was held from 11.5–16.5 minutes; 2% B to 85% B from 16.5–17.5 minutes; 85% B was held for 7 minutes to re-equilibrate the column	Methylcysteine	46	-0.016279045521739116	-0.25142120823913044	0.23514216271739127	0.336744109	0.0778558500641954	0.04605988435622521	0.18802766554604897	0.1202674758190325
AN001242	Flow rate was 0.3ml/min. Gradients were run starting from 85% buffer B (HPLC grade acetonitrile ) to 35% B from 0–3.5 minutes; 35% B to 2% B from 3.5–11.5 minutes; 2% B was held from 11.5–16.5 minutes; 2% B to 85% B from 16.5–17.5 minutes; 85% B was held for 7 minutes to re-equilibrate the column	Adenosine	46	2.14464933576087	1.6775173316304348	0.4671320041304347	0.3648061339999997	0.19191577970156876	0.04730169826626707	0.3436206341323327	0.12181807224737273
AN001240	Flow rate was 0.3ml/min. Gradients were run starting from 85% buffer B (0.1% formic acid in acetonitrile) to 35% B from 0–3.5 minutes; 35% B to 2% B from 3.5–11.5 minutes; 2% B was held from 11.5–16.5 minutes; 2% B to 85% B from 16.5–17.5 minutes; 85% B was held for 7 minutes to re-equilibrate the column.	Uridine 5'-monophosphate	46	-5.580990241652175	-5.845532117347826	0.2645418756956522	0.328951843	0.07700943899292634	0.049868089435022966	0.18802766554604897	0.12669190288897725
AN001240	Flow rate was 0.3ml/min. Gradients were run starting from 85% buffer B (0.1% formic acid in acetonitrile) to 35% B from 0–3.5 minutes; 35% B to 2% B from 3.5–11.5 minutes; 2% B was held from 11.5–16.5 minutes; 2% B to 85% B from 16.5–17.5 minutes; 85% B was held for 7 minutes to re-equilibrate the column.	N-Acetyl Methionine	46	-11.55278424847826	-12.041741272369565	0.48895702389130435	0.23429393500000106	0.04158637380556403	0.052547730973884654	0.12610061734590383	0.1317196456412042
AN001242	Flow rate was 0.3ml/min. Gradients were run starting from 85% buffer B (HPLC grade acetonitrile ) to 35% B from 0–3.5 minutes; 35% B to 2% B from 3.5–11.5 minutes; 2% B was held from 11.5–16.5 minutes; 2% B to 85% B from 16.5–17.5 minutes; 85% B was held for 7 minutes to re-equilibrate the column	S-methyl-5-thioadenosine	46	-1.6017525994999997	-1.9007782553695656	0.2990256558695652	0.5830407925000001	0.19617408613668613	0.05393111606343837	0.34793139805374523	0.13340855026218965
AN001241	Flow rate was 0.3ml/min. Gradients were run starting from 85% buffer B (0.1% formic acid in acetonitrile) to 35% B from 0–3.5 minutes; 35% B to 2% B from 3.5–11.5 minutes; 2% B was held from 11.5–16.5 minutes; 2% B to 85% B from 16.5–17.5 minutes; 85% B was held for 7 minutes to re-equilibrate the column.	3-Phosphoglycerate	46	-3.5970609122608694	-3.3529061087173915	-0.24415480354347827	-0.23365245200000007	0.05049293015679322	0.056787223313534696	0.13959810102172243	0.13687176901210926
AN001241	Flow rate was 0.3ml/min. Gradients were run starting from 85% buffer B (0.1% formic acid in acetonitrile) to 35% B from 0–3.5 minutes; 35% B to 2% B from 3.5–11.5 minutes; 2% B was held from 11.5–16.5 minutes; 2% B to 85% B from 16.5–17.5 minutes; 85% B was held for 7 minutes to re-equilibrate the column.	Inosine	46	5.383887223652173	5.599805920043479	-0.21591869639130423	-0.2535066259999996	0.04043324578848599	0.056787223313534696	0.12461393783992404	0.13687176901210926
AN001240	Flow rate was 0.3ml/min. Gradients were run starting from 85% buffer B (0.1% formic acid in acetonitrile) to 35% B from 0–3.5 minutes; 35% B to 2% B from 3.5–11.5 minutes; 2% B was held from 11.5–16.5 minutes; 2% B to 85% B from 16.5–17.5 minutes; 85% B was held for 7 minutes to re-equilibrate the column.	N-acetylalanine	46	0.9534596098913043	0.8172589510000001	0.13620065889130434	0.1779216755	0.13496524875322746	0.07297089433663473	0.2757985518000735	0.17355065154778357
AN001241	Flow rate was 0.3ml/min. Gradients were run starting from 85% buffer B (0.1% formic acid in acetonitrile) to 35% B from 0–3.5 minutes; 35% B to 2% B from 3.5–11.5 minutes; 2% B was held from 11.5–16.5 minutes; 2% B to 85% B from 16.5–17.5 minutes; 85% B was held for 7 minutes to re-equilibrate the column.	Maltotetraose	46	-3.1464029590652167	-2.740234771217392	-0.40616818784782616	-0.2466956375	0.08691947453792369	0.07477448284771526	0.20134964162818977	0.17355065154778357
AN001240	Flow rate was 0.3ml/min. Gradients were run starting from 85% buffer B (0.1% formic acid in acetonitrile) to 35% B from 0–3.5 minutes; 35% B to 2% B from 3.5–11.5 minutes; 2% B was held from 11.5–16.5 minutes; 2% B to 85% B from 16.5–17.5 minutes; 85% B was held for 7 minutes to re-equilibrate the column.	Kynurenine	46	-7.805077176260869	-8.133354945956523	0.3282777696956521	0.27154707400000033	0.04998886340629593	0.07477448284771526	0.13959810102172243	0.17355065154778357
AN001240	Flow rate was 0.3ml/min. Gradients were run starting from 85% buffer B (0.1% formic acid in acetonitrile) to 35% B from 0–3.5 minutes; 35% B to 2% B from 3.5–11.5 minutes; 2% B was held from 11.5–16.5 minutes; 2% B to 85% B from 16.5–17.5 minutes; 85% B was held for 7 minutes to re-equilibrate the column.	Butyrylcarnitine	46	2.2611191215434783	2.000719714565218	0.2603994069782608	0.3875508805	0.1484456382916959	0.08040003593379197	0.29376610525093505	0.1843317897018645
AN001240	Flow rate was 0.3ml/min. Gradients were run starting from 85% buffer B (0.1% formic acid in acetonitrile) to 35% B from 0–3.5 minutes; 35% B to 2% B from 3.5–11.5 minutes; 2% B was held from 11.5–16.5 minutes; 2% B to 85% B from 16.5–17.5 minutes; 85% B was held for 7 minutes to re-equilibrate the column.	Octanoylcarnitine	46	-2.5730452367826087	-2.83353757	0.26049233321739135	0.4194019655000003	0.12284437284721189	0.08433394620266199	0.26244025108267993	0.1910214685072344
AN001240	Flow rate was 0.3ml/min. Gradients were run starting from 85% buffer B (0.1% formic acid in acetonitrile) to 35% B from 0–3.5 minutes; 35% B to 2% B from 3.5–11.5 minutes; 2% B was held from 11.5–16.5 minutes; 2% B to 85% B from 16.5–17.5 minutes; 85% B was held for 7 minutes to re-equilibrate the column.	Deoxyguanosine monophosphate	46	-4.642702228043476	-4.941040927826088	0.2983386997826088	0.4762356970000001	0.07833021285705616	0.08841893037705972	0.18802766554604897	0.19788998703437177
AN001240	Flow rate was 0.3ml/min. Gradients were run starting from 85% buffer B (0.1% formic acid in acetonitrile) to 35% B from 0–3.5 minutes; 35% B to 2% B from 3.5–11.5 minutes; 2% B was held from 11.5–16.5 minutes; 2% B to 85% B from 16.5–17.5 minutes; 85% B was held for 7 minutes to re-equilibrate the column.	Glutamyl alanine	46	-2.9706895942608695	-3.204333686673914	0.2336440924130435	0.2646485154999999	0.0757654680062835	0.09483758699809641	0.18802766554604897	0.20975842771343675
AN001240	Flow rate was 0.3ml/min. Gradients were run starting from 85% buffer B (0.1% formic acid in acetonitrile) to 35% B from 0–3.5 minutes; 35% B to 2% B from 3.5–11.5 minutes; 2% B was held from 11.5–16.5 minutes; 2% B to 85% B from 16.5–17.5 minutes; 85% B was held for 7 minutes to re-equilibrate the column.	Cystine	46	-5.835915096586957	-6.637241749499999	0.8013266529130434	0.4420607134999996	0.08370861122090857	0.09931605782705333	0.19671523636913515	0.21710952176146542
AN001240	Flow rate was 0.3ml/min. Gradients were run starting from 85% buffer B (0.1% formic acid in acetonitrile) to 35% B from 0–3.5 minutes; 35% B to 2% B from 3.5–11.5 minutes; 2% B was held from 11.5–16.5 minutes; 2% B to 85% B from 16.5–17.5 minutes; 85% B was held for 7 minutes to re-equilibrate the column.	Inositol 1-phosphate	46	-10.600300463173912	-11.168658170543477	0.5683577073695653	0.46748287499999996	0.053133701800594596	0.10161644279369852	0.1447700860653882	0.21958495684155543
AN001241	Flow rate was 0.3ml/min. Gradients were run starting from 85% buffer B (0.1% formic acid in acetonitrile) to 35% B from 0–3.5 minutes; 35% B to 2% B from 3.5–11.5 minutes; 2% B was held from 11.5–16.5 minutes; 2% B to 85% B from 16.5–17.5 minutes; 85% B was held for 7 minutes to re-equilibrate the column.	Fumaric acid	46	-3.1410056027173914	-3.3270114836304345	0.18600588091304351	0.09457251199999983	0.07403939540338683	0.1137474996142771	0.18802766554604897	0.24300602190322834
AN001240	Flow rate was 0.3ml/min. Gradients were run starting from 85% buffer B (0.1% formic acid in acetonitrile) to 35% B from 0–3.5 minutes; 35% B to 2% B from 3.5–11.5 minutes; 2% B was held from 11.5–16.5 minutes; 2% B to 85% B from 16.5–17.5 minutes; 85% B was held for 7 minutes to re-equilibrate the column.	Aspartame	46	-6.5239958930434785	-6.731056216913045	0.20706032386956522	0.2500240604999999	0.18171459346510968	0.11630258435232577	0.33492493697490805	0.24567287481165442
AN001241	Flow rate was 0.3ml/min. Gradients were run starting from 85% buffer B (0.1% formic acid in acetonitrile) to 35% B from 0–3.5 minutes; 35% B to 2% B from 3.5–11.5 minutes; 2% B was held from 11.5–16.5 minutes; 2% B to 85% B from 16.5–17.5 minutes; 85% B was held for 7 minutes to re-equilibrate the column.	Adenosine triphosphate	46	0.859439328847826	1.1248297485217393	-0.2653904196739131	-0.38419853750000005	0.09282198275409426	0.12423328672446132	0.20838389372540322	0.2538680206978123
AN001240	Flow rate was 0.3ml/min. Gradients were run starting from 85% buffer B (0.1% formic acid in acetonitrile) to 35% B from 0–3.5 minutes; 35% B to 2% B from 3.5–11.5 minutes; 2% B was held from 11.5–16.5 minutes; 2% B to 85% B from 16.5–17.5 minutes; 85% B was held for 7 minutes to re-equilibrate the column.	Argininosuccinate	46	-10.687482948673914	-10.276238992869564	-0.41124395580434775	-0.12250001800000021	0.045248854479884	0.12423328672446132	0.13291851003465924	0.2538680206978123
AN001243	Flow rate was 0.3ml/min. Gradients were run starting from 85% buffer B (HPLC grade acetonitrile ) to 35% B from 0–3.5 minutes; 35% B to 2% B from 3.5–11.5 minutes; 2% B was held from 11.5–16.5 minutes; 2% B to 85% B from 16.5–17.5 minutes; 85% B was held for 7 minutes to re-equilibrate the column	Hydroxy glutarate	46	-1.0869684854347827	-1.2843467180217392	0.1973782325869565	0.1780528695000001	0.11679352931812147	0.12423328672446132	0.25238141967594063	0.2538680206978123
AN001240	Flow rate was 0.3ml/min. Gradients were run starting from 85% buffer B (0.1% formic acid in acetonitrile) to 35% B from 0–3.5 minutes; 35% B to 2% B from 3.5–11.5 minutes; 2% B was held from 11.5–16.5 minutes; 2% B to 85% B from 16.5–17.5 minutes; 85% B was held for 7 minutes to re-equilibrate the column.	Histamine	46	-1.1850194550434783	-1.2319049138043479	0.04688545876086956	0.338870644	0.815704749473872	0.13836087330048485	0.8713209823925451	0.2681633420669191
AN001240	Flow rate was 0.3ml/min. Gradients were run starting from 85% buffer B (0.1% formic acid in acetonitrile) to 35% B from 0–3.5 minutes; 35% B to 2% B from 3.5–11.5 minutes; 2% B was held from 11.5–16.5 minutes; 2% B to 85% B from 16.5–17.5 minutes; 85% B was held for 7 minutes to re-equilibrate the column.	3-Hydroxy-3-methylglutaryl-CoA	46	-11.42920400773913	-11.917249817434783	0.48804580969565237	0.8452685569999998	0.13426841872858827	0.13836087330048485	0.2757985518000735	0.2681633420669191
AN001241	Flow rate was 0.3ml/min. Gradients were run starting from 85% buffer B (0.1% formic acid in acetonitrile) to 35% B from 0–3.5 minutes; 35% B to 2% B from 3.5–11.5 minutes; 2% B was held from 11.5–16.5 minutes; 2% B to 85% B from 16.5–17.5 minutes; 85% B was held for 7 minutes to re-equilibrate the column.	sedoheptulose-1,7-phosphate	46	-3.038880393434782	-2.9058054364565225	-0.1330749569782609	-0.08490828399999995	0.13733521449609626	0.13836087330048485	0.27762387446522685	0.2681633420669191
AN001241	Flow rate was 0.3ml/min. Gradients were run starting from 85% buffer B (0.1% formic acid in acetonitrile) to 35% B from 0–3.5 minutes; 35% B to 2% B from 3.5–11.5 minutes; 2% B was held from 11.5–16.5 minutes; 2% B to 85% B from 16.5–17.5 minutes; 85% B was held for 7 minutes to re-equilibrate the column.	2'-Deoxyguanosine 5'-diphosphate	46	0.8224814753695651	1.073107450108696	-0.25062597473913045	-0.47384888050000007	0.11079019841093604	0.13836087330048485	0.2421925267587904	0.2681633420669191
AN001242	Flow rate was 0.3ml/min. Gradients were run starting from 85% buffer B (HPLC grade acetonitrile ) to 35% B from 0–3.5 minutes; 35% B to 2% B from 3.5–11.5 minutes; 2% B was held from 11.5–16.5 minutes; 2% B to 85% B from 16.5–17.5 minutes; 85% B was held for 7 minutes to re-equilibrate the column	Propeonyl Carnitine	46	-1.2051016738478262	-1.4430995257608696	0.23799785191304346	0.21489753749999996	0.15958794774410306	0.13836087330048485	0.30646459947294735	0.2681633420669191
AN001240	Flow rate was 0.3ml/min. Gradients were run starting from 85% buffer B (0.1% formic acid in acetonitrile) to 35% B from 0–3.5 minutes; 35% B to 2% B from 3.5–11.5 minutes; 2% B was held from 11.5–16.5 minutes; 2% B to 85% B from 16.5–17.5 minutes; 85% B was held for 7 minutes to re-equilibrate the column.	Aspartate-phenyalanine	46	-6.784283338978261	-7.005779240086958	0.22149590110869558	0.47112418599999994	0.18458799633764417	0.14132649731919855	0.33691789622793306	0.27111613771438087
AN001240	Flow rate was 0.3ml/min. Gradients were run starting from 85% buffer B (0.1% formic acid in acetonitrile) to 35% B from 0–3.5 minutes; 35% B to 2% B from 3.5–11.5 minutes; 2% B was held from 11.5–16.5 minutes; 2% B to 85% B from 16.5–17.5 minutes; 85% B was held for 7 minutes to re-equilibrate the column.	Cysteine	46	-7.698997441304348	-8.077585856652174	0.3785884153478259	0.10369310650000019	0.07901162541562697	0.14433974137008931	0.18802766554604897	0.2713587137757679
AN001240	Flow rate was 0.3ml/min. Gradients were run starting from 85% buffer B (0.1% formic acid in acetonitrile) to 35% B from 0–3.5 minutes; 35% B to 2% B from 3.5–11.5 minutes; 2% B was held from 11.5–16.5 minutes; 2% B to 85% B from 16.5–17.5 minutes; 85% B was held for 7 minutes to re-equilibrate the column.	Urea	46	-1.767553252543478	-1.885398327369565	0.11784507482608694	0.13737666800000015	0.1914422380599406	0.14433974137008931	0.3436206341323327	0.2713587137757679
AN001240	Flow rate was 0.3ml/min. Gradients were run starting from 85% buffer B (0.1% formic acid in acetonitrile) to 35% B from 0–3.5 minutes; 35% B to 2% B from 3.5–11.5 minutes; 2% B was held from 11.5–16.5 minutes; 2% B to 85% B from 16.5–17.5 minutes; 85% B was held for 7 minutes to re-equilibrate the column.	Acetylcholine	46	-4.768693676956522	-5.064976064043479	0.2962823870869566	0.2558742934999998	0.1567010154412342	0.15687649782503854	0.30646459947294735	0.2920077385258143
AN001240	Flow rate was 0.3ml/min. Gradients were run starting from 85% buffer B (0.1% formic acid in acetonitrile) to 35% B from 0–3.5 minutes; 35% B to 2% B from 3.5–11.5 minutes; 2% B was held from 11.5–16.5 minutes; 2% B to 85% B from 16.5–17.5 minutes; 85% B was held for 7 minutes to re-equilibrate the column.	Tryptophan	46	-1.437163830826087	-1.635905416978261	0.19874158615217394	0.26221462949999996	0.12902958472651774	0.16013347692305047	0.27035144713293374	0.29228246273333486
AN001240	Flow rate was 0.3ml/min. Gradients were run starting from 85% buffer B (0.1% formic acid in acetonitrile) to 35% B from 0–3.5 minutes; 35% B to 2% B from 3.5–11.5 minutes; 2% B was held from 11.5–16.5 minutes; 2% B to 85% B from 16.5–17.5 minutes; 85% B was held for 7 minutes to re-equilibrate the column.	3-Phosphoserine	46	-7.846631692043477	-8.0579148865	0.21128319445652188	0.2850971465000005	0.27340288067860635	0.16013347692305047	0.4508749260313859	0.29228246273333486
AN001241	Flow rate was 0.3ml/min. Gradients were run starting from 85% buffer B (0.1% formic acid in acetonitrile) to 35% B from 0–3.5 minutes; 35% B to 2% B from 3.5–11.5 minutes; 2% B was held from 11.5–16.5 minutes; 2% B to 85% B from 16.5–17.5 minutes; 85% B was held for 7 minutes to re-equilibrate the column.	Cholesterol sulfate	46	-4.407321749695653	-4.780281649847826	0.3729599001521739	0.39338979899999993	0.1597528231295151	0.17366315869369942	0.30646459947294735	0.3109397508039571
AN001242	Flow rate was 0.3ml/min. Gradients were run starting from 85% buffer B (HPLC grade acetonitrile ) to 35% B from 0–3.5 minutes; 35% B to 2% B from 3.5–11.5 minutes; 2% B was held from 11.5–16.5 minutes; 2% B to 85% B from 16.5–17.5 minutes; 85% B was held for 7 minutes to re-equilibrate the column	Homovanillic acid	46	-9.535350593347827	-9.688731972782609	0.15338137943478258	0.20568978000000016	0.23151153555858506	0.17366315869369942	0.38860864897333924	0.3109397508039571
AN001241	Flow rate was 0.3ml/min. Gradients were run starting from 85% buffer B (0.1% formic acid in acetonitrile) to 35% B from 0–3.5 minutes; 35% B to 2% B from 3.5–11.5 minutes; 2% B was held from 11.5–16.5 minutes; 2% B to 85% B from 16.5–17.5 minutes; 85% B was held for 7 minutes to re-equilibrate the column.	UDP-D-glucuronate	46	-2.9378442902391306	-3.1013468112391314	0.163502521	0.12189602499999985	0.5591168640659774	0.18073375025900873	0.6825582496389854	0.3205466514027702
AN001242	Flow rate was 0.3ml/min. Gradients were run starting from 85% buffer B (HPLC grade acetonitrile ) to 35% B from 0–3.5 minutes; 35% B to 2% B from 3.5–11.5 minutes; 2% B was held from 11.5–16.5 minutes; 2% B to 85% B from 16.5–17.5 minutes; 85% B was held for 7 minutes to re-equilibrate the column	Indole	46	-5.245100980195652	-5.400968735695652	0.15586775550000007	0.18711377799999984	0.40468832682714584	0.19932208563912468	0.5885959463557232	0.3469680750014392
AN001241	Flow rate was 0.3ml/min. Gradients were run starting from 85% buffer B (0.1% formic acid in acetonitrile) to 35% B from 0–3.5 minutes; 35% B to 2% B from 3.5–11.5 minutes; 2% B was held from 11.5–16.5 minutes; 2% B to 85% B from 16.5–17.5 minutes; 85% B was held for 7 minutes to re-equilibrate the column.	P-aminobenzoate	46	-2.9542924219130433	-3.229771874152175	0.27547945223913045	0.12597733000000017	0.08782271602931682	0.19932208563912468	0.20134964162818977	0.3469680750014392
AN001242	Flow rate was 0.3ml/min. Gradients were run starting from 85% buffer B (HPLC grade acetonitrile ) to 35% B from 0–3.5 minutes; 35% B to 2% B from 3.5–11.5 minutes; 2% B was held from 11.5–16.5 minutes; 2% B to 85% B from 16.5–17.5 minutes; 85% B was held for 7 minutes to re-equilibrate the column	Aspartic acid	46	-2.20444365526087	-2.149112358913044	-0.055331296347826076	-0.06945359649999994	0.17850406272279568	0.20319838493384168	0.33357777231803426	0.35047060887671777
AN001241	Flow rate was 0.3ml/min. Gradients were run starting from 85% buffer B (0.1% formic acid in acetonitrile) to 35% B from 0–3.5 minutes; 35% B to 2% B from 3.5–11.5 minutes; 2% B was held from 11.5–16.5 minutes; 2% B to 85% B from 16.5–17.5 minutes; 85% B was held for 7 minutes to re-equilibrate the column.	Ribose-5-phosphate	46	-5.225538767260869	-5.031973223326086	-0.19356554393478267	-0.15163233700000012	0.17660565254084795	0.20712819215054878	0.33357777231803426	0.35400091022093794
AN001241	Flow rate was 0.3ml/min. Gradients were run starting from 85% buffer B (0.1% formic acid in acetonitrile) to 35% B from 0–3.5 minutes; 35% B to 2% B from 3.5–11.5 minutes; 2% B was held from 11.5–16.5 minutes; 2% B to 85% B from 16.5–17.5 minutes; 85% B was held for 7 minutes to re-equilibrate the column.	Taurine	46	4.900683372739131	4.997913836913043	-0.09723046417391297	-0.2093041484999998	0.409182364335399	0.23615508595568713	0.5885959463557232	0.39289518725370953
AN001241	Flow rate was 0.3ml/min. Gradients were run starting from 85% buffer B (0.1% formic acid in acetonitrile) to 35% B from 0–3.5 minutes; 35% B to 2% B from 3.5–11.5 minutes; 2% B was held from 11.5–16.5 minutes; 2% B to 85% B from 16.5–17.5 minutes; 85% B was held for 7 minutes to re-equilibrate the column.	Anthranilate	46	-2.9739262278695655	-3.2376094740869577	0.26368324621739136	0.14041952250000017	0.10158757129150549	0.23615508595568713	0.2246878047388592	0.39289518725370953
AN001241	Flow rate was 0.3ml/min. Gradients were run starting from 85% buffer B (0.1% formic acid in acetonitrile) to 35% B from 0–3.5 minutes; 35% B to 2% B from 3.5–11.5 minutes; 2% B was held from 11.5–16.5 minutes; 2% B to 85% B from 16.5–17.5 minutes; 85% B was held for 7 minutes to re-equilibrate the column.	Glucuronic acid	46	-5.044489767586956	-4.868805158717391	-0.1756846088695653	-0.22105161699999964	0.3246074339449332	0.23615508595568713	0.5128513509363241	0.39289518725370953
AN001243	Flow rate was 0.3ml/min. Gradients were run starting from 85% buffer B (HPLC grade acetonitrile ) to 35% B from 0–3.5 minutes; 35% B to 2% B from 3.5–11.5 minutes; 2% B was held from 11.5–16.5 minutes; 2% B to 85% B from 16.5–17.5 minutes; 85% B was held for 7 minutes to re-equilibrate the column	N-acetyl serine	46	-4.548022360543477	-4.747404505586958	0.1993821450434784	0.13337817949999975	0.12942356511682998	0.24942002357732918	0.27035144713293374	0.41132424940822704
AN001243	Flow rate was 0.3ml/min. Gradients were run starting from 85% buffer B (HPLC grade acetonitrile ) to 35% B from 0–3.5 minutes; 35% B to 2% B from 3.5–11.5 minutes; 2% B was held from 11.5–16.5 minutes; 2% B to 85% B from 16.5–17.5 minutes; 85% B was held for 7 minutes to re-equilibrate the column	Dihomo-gamma-linolenic acid	46	3.369190262108695	3.4813343679130435	-0.11214410580434785	-0.05126639750000006	0.20481794975140138	0.2678875678517443	0.3598670518996585	0.43045181842844377
AN001240	Flow rate was 0.3ml/min. Gradients were run starting from 85% buffer B (0.1% formic acid in acetonitrile) to 35% B from 0–3.5 minutes; 35% B to 2% B from 3.5–11.5 minutes; 2% B was held from 11.5–16.5 minutes; 2% B to 85% B from 16.5–17.5 minutes; 85% B was held for 7 minutes to re-equilibrate the column.	Kynurenic acid	46	-8.175253443130435	-8.237447512369567	0.062194069239130484	0.189045562	0.5203849428833008	0.2678875678517443	0.6717348449569069	0.43045181842844377
AN001240	Flow rate was 0.3ml/min. Gradients were run starting from 85% buffer B (0.1% formic acid in acetonitrile) to 35% B from 0–3.5 minutes; 35% B to 2% B from 3.5–11.5 minutes; 2% B was held from 11.5–16.5 minutes; 2% B to 85% B from 16.5–17.5 minutes; 85% B was held for 7 minutes to re-equilibrate the column.	Adenosine diphosphate ribose	46	-3.2080205160869566	-2.790259912369565	-0.41776060371739127	-0.3803048164999999	0.22643674824031157	0.2678875678517443	0.38583109984821834	0.43045181842844377
AN001241	Flow rate was 0.3ml/min. Gradients were run starting from 85% buffer B (0.1% formic acid in acetonitrile) to 35% B from 0–3.5 minutes; 35% B to 2% B from 3.5–11.5 minutes; 2% B was held from 11.5–16.5 minutes; 2% B to 85% B from 16.5–17.5 minutes; 85% B was held for 7 minutes to re-equilibrate the column.	Octulose-monophosphate	46	-5.789481446152175	-5.938874409021739	0.14939296286956522	0.10329156849999999	0.32462399341182213	0.27264477041572377	0.5128513509363241	0.43438319354369553
AN001240	Flow rate was 0.3ml/min. Gradients were run starting from 85% buffer B (0.1% formic acid in acetonitrile) to 35% B from 0–3.5 minutes; 35% B to 2% B from 3.5–11.5 minutes; 2% B was held from 11.5–16.5 minutes; 2% B to 85% B from 16.5–17.5 minutes; 85% B was held for 7 minutes to re-equilibrate the column.	Acetylcarnitine	46	3.6894253400869563	3.588469066543478	0.10095627354347837	0.2665631015000005	0.4706881962586573	0.30237341409352325	0.646441970520995	0.47371834874651975
AN001240	Flow rate was 0.3ml/min. Gradients were run starting from 85% buffer B (0.1% formic acid in acetonitrile) to 35% B from 0–3.5 minutes; 35% B to 2% B from 3.5–11.5 minutes; 2% B was held from 11.5–16.5 minutes; 2% B to 85% B from 16.5–17.5 minutes; 85% B was held for 7 minutes to re-equilibrate the column.	Myo-Inositol	46	-7.808883012086957	-7.613911072847828	-0.1949719392391304	-0.18153401949999903	0.2130834295265306	0.30237341409352325	0.36782476972839934	0.47371834874651975
AN001240	Flow rate was 0.3ml/min. Gradients were run starting from 85% buffer B (0.1% formic acid in acetonitrile) to 35% B from 0–3.5 minutes; 35% B to 2% B from 3.5–11.5 minutes; 2% B was held from 11.5–16.5 minutes; 2% B to 85% B from 16.5–17.5 minutes; 85% B was held for 7 minutes to re-equilibrate the column.	Erythrono-1,4-lactone	46	-6.363516673456521	-6.483539434195652	0.12002276073913042	0.14972255150000002	0.5885106326100702	0.30752623881096497	0.7092307623762385	0.4778093627806729
AN001240	Flow rate was 0.3ml/min. Gradients were run starting from 85% buffer B (0.1% formic acid in acetonitrile) to 35% B from 0–3.5 minutes; 35% B to 2% B from 3.5–11.5 minutes; 2% B was held from 11.5–16.5 minutes; 2% B to 85% B from 16.5–17.5 minutes; 85% B was held for 7 minutes to re-equilibrate the column.	Purine	46	-8.577279332478263	-8.747731567456523	0.17045223497826092	0.13007609700000033	0.2932334399677175	0.31800182473875793	0.47937292794722514	0.49003559877775815
AN001240	Flow rate was 0.3ml/min. Gradients were run starting from 85% buffer B (0.1% formic acid in acetonitrile) to 35% B from 0–3.5 minutes; 35% B to 2% B from 3.5–11.5 minutes; 2% B was held from 11.5–16.5 minutes; 2% B to 85% B from 16.5–17.5 minutes; 85% B was held for 7 minutes to re-equilibrate the column.	Thiamine	46	-11.254835192782608	-11.540402442695653	0.2855672499130436	0.24948134999999994	0.21326010585316768	0.32870388780955295	0.36782476972839934	0.5024091943755769
AN001241	Flow rate was 0.3ml/min. Gradients were run starting from 85% buffer B (0.1% formic acid in acetonitrile) to 35% B from 0–3.5 minutes; 35% B to 2% B from 3.5–11.5 minutes; 2% B was held from 11.5–16.5 minutes; 2% B to 85% B from 16.5–17.5 minutes; 85% B was held for 7 minutes to re-equilibrate the column.	sn-glycerol-3-phosphate	46	-2.353895996	-2.4246865409565213	0.07079054495652176	0.12246323849999996	0.391258859862166	0.3341397592932651	0.5791863437329702	0.5065989898962407
AN001241	Flow rate was 0.3ml/min. Gradients were run starting from 85% buffer B (0.1% formic acid in acetonitrile) to 35% B from 0–3.5 minutes; 35% B to 2% B from 3.5–11.5 minutes; 2% B was held from 11.5–16.5 minutes; 2% B to 85% B from 16.5–17.5 minutes; 85% B was held for 7 minutes to re-equilibrate the column.	Glucose 6-phophate	46	-1.685373077434783	-1.4631698347173911	-0.22220324271739128	-0.14712247649999993	0.26728277833712183	0.33963211645004776	0.44468285245468053	0.5108067031408718
AN001241	Flow rate was 0.3ml/min. Gradients were run starting from 85% buffer B (0.1% formic acid in acetonitrile) to 35% B from 0–3.5 minutes; 35% B to 2% B from 3.5–11.5 minutes; 2% B was held from 11.5–16.5 minutes; 2% B to 85% B from 16.5–17.5 minutes; 85% B was held for 7 minutes to re-equilibrate the column.	Glycerol-3-Phosphate	46	-1.5275051804999997	-1.6939794483043478	0.16647426780434788	0.37678289899999967	0.4708854470806787	0.34518088661513957	0.646441970520995	0.5150317990765574
AN001240	Flow rate was 0.3ml/min. Gradients were run starting from 85% buffer B (0.1% formic acid in acetonitrile) to 35% B from 0–3.5 minutes; 35% B to 2% B from 3.5–11.5 minutes; 2% B was held from 11.5–16.5 minutes; 2% B to 85% B from 16.5–17.5 minutes; 85% B was held for 7 minutes to re-equilibrate the column.	Glucosamine	46	-4.162154859978261	-4.1761158455	0.013960985521739178	0.32723877450000005	0.9431542682109288	0.35644730665052293	0.9532957119551323	0.5235319816429556
AN001243	Flow rate was 0.3ml/min. Gradients were run starting from 85% buffer B (HPLC grade acetonitrile ) to 35% B from 0–3.5 minutes; 35% B to 2% B from 3.5–11.5 minutes; 2% B was held from 11.5–16.5 minutes; 2% B to 85% B from 16.5–17.5 minutes; 85% B was held for 7 minutes to re-equilibrate the column	Geranyl diphosphate	46	2.7493450012391305	2.6959693052173916	0.05337569602173915	0.07718840499999989	0.6245176635542676	0.35644730665052293	0.7382672930029104	0.5235319816429556
AN001240	Flow rate was 0.3ml/min. Gradients were run starting from 85% buffer B (0.1% formic acid in acetonitrile) to 35% B from 0–3.5 minutes; 35% B to 2% B from 3.5–11.5 minutes; 2% B was held from 11.5–16.5 minutes; 2% B to 85% B from 16.5–17.5 minutes; 85% B was held for 7 minutes to re-equilibrate the column.	3-Hydroxykynurenine	46	-11.391034267347827	-11.620152381739128	0.22911811439130444	0.1604124184999991	0.3544913454788856	0.36793816228635023	0.5418241703254512	0.5362199574405724
AN001240	Flow rate was 0.3ml/min. Gradients were run starting from 85% buffer B (0.1% formic acid in acetonitrile) to 35% B from 0–3.5 minutes; 35% B to 2% B from 3.5–11.5 minutes; 2% B was held from 11.5–16.5 minutes; 2% B to 85% B from 16.5–17.5 minutes; 85% B was held for 7 minutes to re-equilibrate the column.	Nonadecanoic acid	46	-7.315392449695653	-7.465212086152172	0.14981963645652172	0.12149468900000038	0.4692680337114373	0.37965237274559627	0.646441970520995	0.5448446265356649
AN001240	Flow rate was 0.3ml/min. Gradients were run starting from 85% buffer B (0.1% formic acid in acetonitrile) to 35% B from 0–3.5 minutes; 35% B to 2% B from 3.5–11.5 minutes; 2% B was held from 11.5–16.5 minutes; 2% B to 85% B from 16.5–17.5 minutes; 85% B was held for 7 minutes to re-equilibrate the column.	Deoxycytidine monophosphate	46	-9.396189628978261	-9.073459132413044	-0.3227304965652173	-0.18468339749999974	0.3620988510505775	0.37965237274559627	0.5489885806250692	0.5448446265356649
AN001240	Flow rate was 0.3ml/min. Gradients were run starting from 85% buffer B (0.1% formic acid in acetonitrile) to 35% B from 0–3.5 minutes; 35% B to 2% B from 3.5–11.5 minutes; 2% B was held from 11.5–16.5 minutes; 2% B to 85% B from 16.5–17.5 minutes; 85% B was held for 7 minutes to re-equilibrate the column.	Dimethylarginine	46	-2.738314943326087	-3.021486019065217	0.2831710757391305	0.38084805999999993	0.3524703820498716	0.3855928365038608	0.5418241703254512	0.5491776762327714
AN001240	Flow rate was 0.3ml/min. Gradients were run starting from 85% buffer B (0.1% formic acid in acetonitrile) to 35% B from 0–3.5 minutes; 35% B to 2% B from 3.5–11.5 minutes; 2% B was held from 11.5–16.5 minutes; 2% B to 85% B from 16.5–17.5 minutes; 85% B was held for 7 minutes to re-equilibrate the column.	Deoxycarnitine	46	-2.836047823804348	-2.942466444826087	0.1064186210217392	0.15871025650000026	0.5449317765284126	0.3976395572803426	0.6739945657061946	0.5578823639455553
AN001241	Flow rate was 0.3ml/min. Gradients were run starting from 85% buffer B (0.1% formic acid in acetonitrile) to 35% B from 0–3.5 minutes; 35% B to 2% B from 3.5–11.5 minutes; 2% B was held from 11.5–16.5 minutes; 2% B to 85% B from 16.5–17.5 minutes; 85% B was held for 7 minutes to re-equilibrate the column.	Lactate	46	2.377922450326087	2.278881267891304	0.09904118243478263	0.036043231000000175	0.3379487801596651	0.3976395572803426	0.5273957546271697	0.5578823639455553
AN001243	Flow rate was 0.3ml/min. Gradients were run starting from 85% buffer B (HPLC grade acetonitrile ) to 35% B from 0–3.5 minutes; 35% B to 2% B from 3.5–11.5 minutes; 2% B was held from 11.5–16.5 minutes; 2% B to 85% B from 16.5–17.5 minutes; 85% B was held for 7 minutes to re-equilibrate the column	Carbamoyl phosphate	46	0.6537261213260868	0.5353088601521739	0.11841726117391306	0.1776367190000001	0.6641607979561166	0.41612091906745263	0.7567407879742419	0.5794869095161562
AN001241	Flow rate was 0.3ml/min. Gradients were run starting from 85% buffer B (0.1% formic acid in acetonitrile) to 35% B from 0–3.5 minutes; 35% B to 2% B from 3.5–11.5 minutes; 2% B was held from 11.5–16.5 minutes; 2% B to 85% B from 16.5–17.5 minutes; 85% B was held for 7 minutes to re-equilibrate the column.	Malonate	46	-5.3525790793478265	-5.466987333282609	0.1144082539347826	0.06917822800000017	0.38291338314556767	0.4350899118340976	0.5713310796140216	0.6014478193000761
AN001241	Flow rate was 0.3ml/min. Gradients were run starting from 85% buffer B (0.1% formic acid in acetonitrile) to 35% B from 0–3.5 minutes; 35% B to 2% B from 3.5–11.5 minutes; 2% B was held from 11.5–16.5 minutes; 2% B to 85% B from 16.5–17.5 minutes; 85% B was held for 7 minutes to re-equilibrate the column.	Farnesyl diphosphate	46	-8.095022048108696	-7.934872117217392	-0.16014993089130417	-0.14901774549999924	0.33944088462706135	0.44800304714163985	0.5273957546271697	0.6103229917581761
AN001241	Flow rate was 0.3ml/min. Gradients were run starting from 85% buffer B (0.1% formic acid in acetonitrile) to 35% B from 0–3.5 minutes; 35% B to 2% B from 3.5–11.5 minutes; 2% B was held from 11.5–16.5 minutes; 2% B to 85% B from 16.5–17.5 minutes; 85% B was held for 7 minutes to re-equilibrate the column.	Dihydroorotate	46	-7.2755181822173896	-7.187715181760871	-0.08780300045652185	-0.17849803550000054	0.5406269600213985	0.44800304714163985	0.6733525868420379	0.6103229917581761
AN001241	Flow rate was 0.3ml/min. Gradients were run starting from 85% buffer B (0.1% formic acid in acetonitrile) to 35% B from 0–3.5 minutes; 35% B to 2% B from 3.5–11.5 minutes; 2% B was held from 11.5–16.5 minutes; 2% B to 85% B from 16.5–17.5 minutes; 85% B was held for 7 minutes to re-equilibrate the column.	Uridine	46	-5.157623346717391	-5.21596062223913	0.05833727552173923	0.16049386799999965	0.5323855952052081	0.46112691777497616	0.6717348449569069	0.6236824499402555
AN001240	Flow rate was 0.3ml/min. Gradients were run starting from 85% buffer B (0.1% formic acid in acetonitrile) to 35% B from 0–3.5 minutes; 35% B to 2% B from 3.5–11.5 minutes; 2% B was held from 11.5–16.5 minutes; 2% B to 85% B from 16.5–17.5 minutes; 85% B was held for 7 minutes to re-equilibrate the column.	5-Hydroxyindoleacetate	46	-9.809493060065218	-10.016636553934783	0.20714349386956538	0.2546424700000012	0.3087540506394735	0.46776700842133323	0.5003944958639742	0.6281442684515046
AN001240	Flow rate was 0.3ml/min. Gradients were run starting from 85% buffer B (0.1% formic acid in acetonitrile) to 35% B from 0–3.5 minutes; 35% B to 2% B from 3.5–11.5 minutes; 2% B was held from 11.5–16.5 minutes; 2% B to 85% B from 16.5–17.5 minutes; 85% B was held for 7 minutes to re-equilibrate the column.	Isovalerylcarnitine	46	-4.806741502369564	-4.592357693847826	-0.21438380852173908	-0.10380366050000012	0.31888505139959283	0.474458709216492	0.512396492847209	0.632611612288656
AN001240	Flow rate was 0.3ml/min. Gradients were run starting from 85% buffer B (0.1% formic acid in acetonitrile) to 35% B from 0–3.5 minutes; 35% B to 2% B from 3.5–11.5 minutes; 2% B was held from 11.5–16.5 minutes; 2% B to 85% B from 16.5–17.5 minutes; 85% B was held for 7 minutes to re-equilibrate the column.	Glutathione, Reduced	46	-2.162623065521739	-2.0781428136086957	-0.08448025191304348	0.30142277250000005	0.852423747086724	0.5017336303258162	0.9003127216421579	0.664267059867982
AN001240	Flow rate was 0.3ml/min. Gradients were run starting from 85% buffer B (0.1% formic acid in acetonitrile) to 35% B from 0–3.5 minutes; 35% B to 2% B from 3.5–11.5 minutes; 2% B was held from 11.5–16.5 minutes; 2% B to 85% B from 16.5–17.5 minutes; 85% B was held for 7 minutes to re-equilibrate the column.	4-Methyl-2-oxopentanoate	46	-5.573806889717392	-5.535546123673912	-0.03826076604347822	-0.11013326249999977	0.8116218870916299	0.5298006435543527	0.8713209823925451	0.6958835205831141
AN001240	Flow rate was 0.3ml/min. Gradients were run starting from 85% buffer B (0.1% formic acid in acetonitrile) to 35% B from 0–3.5 minutes; 35% B to 2% B from 3.5–11.5 minutes; 2% B was held from 11.5–16.5 minutes; 2% B to 85% B from 16.5–17.5 minutes; 85% B was held for 7 minutes to re-equilibrate the column.	2-Aminooctanoic acid	46	-4.596704577108695	-4.658443812478261	0.06173923536956507	-0.0450758880000004	0.7107844079634038	0.5441216889665839	0.7959963167780455	0.6958835205831141
AN001240	Flow rate was 0.3ml/min. Gradients were run starting from 85% buffer B (0.1% formic acid in acetonitrile) to 35% B from 0–3.5 minutes; 35% B to 2% B from 3.5–11.5 minutes; 2% B was held from 11.5–16.5 minutes; 2% B to 85% B from 16.5–17.5 minutes; 85% B was held for 7 minutes to re-equilibrate the column.	N-Acetylaspartylglutamate	46	-7.78541308497826	-7.927703735869566	0.14229065089130433	0.1052088720000004	0.4842716792076672	0.5441216889665839	0.6529627596330825	0.6958835205831141
AN001241	Flow rate was 0.3ml/min. Gradients were run starting from 85% buffer B (0.1% formic acid in acetonitrile) to 35% B from 0–3.5 minutes; 35% B to 2% B from 3.5–11.5 minutes; 2% B was held from 11.5–16.5 minutes; 2% B to 85% B from 16.5–17.5 minutes; 85% B was held for 7 minutes to re-equilibrate the column.	Fructose 6-phosphate	46	-0.4648132347826086	-0.3386341201956522	-0.1261791145869565	-0.0021238124999999886	0.49350243344423284	0.5441216889665839	0.6580032445923104	0.6958835205831141
AN001240	Flow rate was 0.3ml/min. Gradients were run starting from 85% buffer B (0.1% formic acid in acetonitrile) to 35% B from 0–3.5 minutes; 35% B to 2% B from 3.5–11.5 minutes; 2% B was held from 11.5–16.5 minutes; 2% B to 85% B from 16.5–17.5 minutes; 85% B was held for 7 minutes to re-equilibrate the column.	Cytosine	46	-1.2473221846086955	-1.3242770100652173	0.07695482545652176	0.09690843250000003	0.6061360284717325	0.5441216889665839	0.7258189385521383	0.6958835205831141
AN001240	Flow rate was 0.3ml/min. Gradients were run starting from 85% buffer B (0.1% formic acid in acetonitrile) to 35% B from 0–3.5 minutes; 35% B to 2% B from 3.5–11.5 minutes; 2% B was held from 11.5–16.5 minutes; 2% B to 85% B from 16.5–17.5 minutes; 85% B was held for 7 minutes to re-equilibrate the column.	Spermidine	46	-5.095352445673913	-4.717228042065217	-0.37812440360869576	-0.2202564075	0.5408310670912113	0.5586289091962442	0.6733525868420379	0.7001482328592927
AN001240	Flow rate was 0.3ml/min. Gradients were run starting from 85% buffer B (0.1% formic acid in acetonitrile) to 35% B from 0–3.5 minutes; 35% B to 2% B from 3.5–11.5 minutes; 2% B was held from 11.5–16.5 minutes; 2% B to 85% B from 16.5–17.5 minutes; 85% B was held for 7 minutes to re-equilibrate the column.	1-Methyl tryptophan	46	-8.177056094260871	-8.085352640086956	-0.09170345417391296	-0.2187888354999994	0.5272716760555654	0.5586289091962442	0.6717348449569069	0.7001482328592927
AN001242	Flow rate was 0.3ml/min. Gradients were run starting from 85% buffer B (HPLC grade acetonitrile ) to 35% B from 0–3.5 minutes; 35% B to 2% B from 3.5–11.5 minutes; 2% B was held from 11.5–16.5 minutes; 2% B to 85% B from 16.5–17.5 minutes; 85% B was held for 7 minutes to re-equilibrate the column	2-Methylbutyrylcarnitine	46	-2.706444643630435	-2.5230903625	-0.18335428113043475	-0.09646579200000005	0.40254484186422557	0.5586289091962442	0.5885959463557232	0.7001482328592927
AN001240	Flow rate was 0.3ml/min. Gradients were run starting from 85% buffer B (0.1% formic acid in acetonitrile) to 35% B from 0–3.5 minutes; 35% B to 2% B from 3.5–11.5 minutes; 2% B was held from 11.5–16.5 minutes; 2% B to 85% B from 16.5–17.5 minutes; 85% B was held for 7 minutes to re-equilibrate the column.	1-Stearoyl-sn-glycero-3-phosphocholine	46	-0.6109839432608697	-0.4581006064130434	-0.15288333684782607	-0.2769594439999999	0.5311660346129479	0.5881839879152722	0.6717348449569069	0.7319490644895216
AN001241	Flow rate was 0.3ml/min. Gradients were run starting from 85% buffer B (0.1% formic acid in acetonitrile) to 35% B from 0–3.5 minutes; 35% B to 2% B from 3.5–11.5 minutes; 2% B was held from 11.5–16.5 minutes; 2% B to 85% B from 16.5–17.5 minutes; 85% B was held for 7 minutes to re-equilibrate the column.	Acetyl phosphate	46	-6.305000500847826	-6.338910166413043	0.0339096655652174	0.0034948889999997235	0.810286603970197	0.5956819514196638	0.8713209823925451	0.7319490644895216
AN001241	Flow rate was 0.3ml/min. Gradients were run starting from 85% buffer B (0.1% formic acid in acetonitrile) to 35% B from 0–3.5 minutes; 35% B to 2% B from 3.5–11.5 minutes; 2% B was held from 11.5–16.5 minutes; 2% B to 85% B from 16.5–17.5 minutes; 85% B was held for 7 minutes to re-equilibrate the column.	UDP-D-glucose	46	-1.8532443043913043	-1.8210545200869563	-0.0321897843043478	0.15105747049999974	0.9062127182970492	0.5956819514196638	0.9309726286330341	0.7319490644895216
AN001241	Flow rate was 0.3ml/min. Gradients were run starting from 85% buffer B (0.1% formic acid in acetonitrile) to 35% B from 0–3.5 minutes; 35% B to 2% B from 3.5–11.5 minutes; 2% B was held from 11.5–16.5 minutes; 2% B to 85% B from 16.5–17.5 minutes; 85% B was held for 7 minutes to re-equilibrate the column.	Hexose-Phosphate	46	0.19351977363043477	0.3023192881956521	-0.1087995145652174	0.01079430800000003	0.5566635152056718	0.626091797799802	0.6825582496389854	0.7638047913329729
AN001240	Flow rate was 0.3ml/min. Gradients were run starting from 85% buffer B (0.1% formic acid in acetonitrile) to 35% B from 0–3.5 minutes; 35% B to 2% B from 3.5–11.5 minutes; 2% B was held from 11.5–16.5 minutes; 2% B to 85% B from 16.5–17.5 minutes; 85% B was held for 7 minutes to re-equilibrate the column.	Nicotinamide	46	1.6103540843695654	1.6794417923913034	-0.06908770802173911	-0.024401930999999988	0.6295175470172206	0.633795465148637	0.7382672930029104	0.7638047913329729
AN001240	Flow rate was 0.3ml/min. Gradients were run starting from 85% buffer B (0.1% formic acid in acetonitrile) to 35% B from 0–3.5 minutes; 35% B to 2% B from 3.5–11.5 minutes; 2% B was held from 11.5–16.5 minutes; 2% B to 85% B from 16.5–17.5 minutes; 85% B was held for 7 minutes to re-equilibrate the column.	Phospho Choline	46	-7.0262225130217395	-7.171201161152174	0.14497864813043468	0.34368048949999963	0.5855572871601409	0.633795465148637	0.7092307623762385	0.7638047913329729
AN001241	Flow rate was 0.3ml/min. Gradients were run starting from 85% buffer B (0.1% formic acid in acetonitrile) to 35% B from 0–3.5 minutes; 35% B to 2% B from 3.5–11.5 minutes; 2% B was held from 11.5–16.5 minutes; 2% B to 85% B from 16.5–17.5 minutes; 85% B was held for 7 minutes to re-equilibrate the column.	1,3-Bisphospho-D-glycerate	46	-3.4095083760000007	-3.34688284473913	-0.0626255312608696	-0.07654724350000008	0.6546943959995053	0.6493194614506308	0.7505033319994329	0.7726079667893582
AN001243	Flow rate was 0.3ml/min. Gradients were run starting from 85% buffer B (HPLC grade acetonitrile ) to 35% B from 0–3.5 minutes; 35% B to 2% B from 3.5–11.5 minutes; 2% B was held from 11.5–16.5 minutes; 2% B to 85% B from 16.5–17.5 minutes; 85% B was held for 7 minutes to re-equilibrate the column	Pyruvate	46	-3.906539880630435	-3.860674959413043	-0.045864921217391316	-0.009147724000000412	0.6361664971620823	0.6493194614506308	0.7382672930029104	0.7726079667893582
AN001241	Flow rate was 0.3ml/min. Gradients were run starting from 85% buffer B (0.1% formic acid in acetonitrile) to 35% B from 0–3.5 minutes; 35% B to 2% B from 3.5–11.5 minutes; 2% B was held from 11.5–16.5 minutes; 2% B to 85% B from 16.5–17.5 minutes; 85% B was held for 7 minutes to re-equilibrate the column.	N-Acetyl Aspartic acid	46	2.1631923591956523	2.1351318596086957	0.02806049958695654	0.055811975000000014	0.8132157995407222	0.6808140231090931	0.8713209823925451	0.7999564771531844
AN001240	Flow rate was 0.3ml/min. Gradients were run starting from 85% buffer B (0.1% formic acid in acetonitrile) to 35% B from 0–3.5 minutes; 35% B to 2% B from 3.5–11.5 minutes; 2% B was held from 11.5–16.5 minutes; 2% B to 85% B from 16.5–17.5 minutes; 85% B was held for 7 minutes to re-equilibrate the column.	5-Aminoimidazole-4-carboxamide ribotide	46	-10.450476557260869	-10.538759144999998	0.08828258773913063	0.15769339299999974	0.6858229747200425	0.6808140231090931	0.7767151761889638	0.7999564771531844
AN001240	Flow rate was 0.3ml/min. Gradients were run starting from 85% buffer B (0.1% formic acid in acetonitrile) to 35% B from 0–3.5 minutes; 35% B to 2% B from 3.5–11.5 minutes; 2% B was held from 11.5–16.5 minutes; 2% B to 85% B from 16.5–17.5 minutes; 85% B was held for 7 minutes to re-equilibrate the column.	Uracil	46	-1.4200216186304344	-1.3832341821956522	-0.036787436434782605	-0.23215764050000004	0.8074698788982619	0.6887763793043007	0.8713209823925451	0.8036396732886638
AN001243	Flow rate was 0.3ml/min. Gradients were run starting from 85% buffer B (HPLC grade acetonitrile ) to 35% B from 0–3.5 minutes; 35% B to 2% B from 3.5–11.5 minutes; 2% B was held from 11.5–16.5 minutes; 2% B to 85% B from 16.5–17.5 minutes; 85% B was held for 7 minutes to re-equilibrate the column	Ribose	46	-5.931171304173913	-6.15081755854348	0.2196462543695653	-0.015501192500000371	0.22780453235719275	0.6967726954577245	0.38583109984821834	0.8036396732886638
AN001241	Flow rate was 0.3ml/min. Gradients were run starting from 85% buffer B (0.1% formic acid in acetonitrile) to 35% B from 0–3.5 minutes; 35% B to 2% B from 3.5–11.5 minutes; 2% B was held from 11.5–16.5 minutes; 2% B to 85% B from 16.5–17.5 minutes; 85% B was held for 7 minutes to re-equilibrate the column.	Shikimate	46	0.4797735945	0.3546398438913043	0.12513375060869572	-0.09928306500000006	0.5291019133365615	0.6967726954577245	0.6717348449569069	0.8036396732886638
AN001241	Flow rate was 0.3ml/min. Gradients were run starting from 85% buffer B (0.1% formic acid in acetonitrile) to 35% B from 0–3.5 minutes; 35% B to 2% B from 3.5–11.5 minutes; 2% B was held from 11.5–16.5 minutes; 2% B to 85% B from 16.5–17.5 minutes; 85% B was held for 7 minutes to re-equilibrate the column.	Succinate	46	-1.0322650444130432	-0.9450646161956522	-0.08720042821739123	-0.07233454350000006	0.6170483217476035	0.7048021891701808	0.7342093954971484	0.8079439729511828
AN001242	Flow rate was 0.3ml/min. Gradients were run starting from 85% buffer B (HPLC grade acetonitrile ) to 35% B from 0–3.5 minutes; 35% B to 2% B from 3.5–11.5 minutes; 2% B was held from 11.5–16.5 minutes; 2% B to 85% B from 16.5–17.5 minutes; 85% B was held for 7 minutes to re-equilibrate the column	N-Acetylglucosamine	46	-4.956361394260869	-4.969664148804348	0.013302754543478233	0.018363715000000003	0.738292465242564	0.7128640674151825	0.8212957601514913	0.8116168565007509
AN001240	Flow rate was 0.3ml/min. Gradients were run starting from 85% buffer B (0.1% formic acid in acetonitrile) to 35% B from 0–3.5 minutes; 35% B to 2% B from 3.5–11.5 minutes; 2% B was held from 11.5–16.5 minutes; 2% B to 85% B from 16.5–17.5 minutes; 85% B was held for 7 minutes to re-equilibrate the column.	4-Aminobutyrate	46	-7.500262427630434	-7.671714437282608	0.17145200965217391	-0.05090530400000004	0.503869814048213	0.7209575267852415	0.6591468825906434	0.8116168565007509
AN001241	Flow rate was 0.3ml/min. Gradients were run starting from 85% buffer B (0.1% formic acid in acetonitrile) to 35% B from 0–3.5 minutes; 35% B to 2% B from 3.5–11.5 minutes; 2% B was held from 11.5–16.5 minutes; 2% B to 85% B from 16.5–17.5 minutes; 85% B was held for 7 minutes to re-equilibrate the column.	Glutathione disulfide	46	0.250916064	0.31728306297826064	-0.06636699897826083	0.09149044800000006	0.8579003933024846	0.7209575267852415	0.9010350499489782	0.8116168565007509
AN001240	Flow rate was 0.3ml/min. Gradients were run starting from 85% buffer B (0.1% formic acid in acetonitrile) to 35% B from 0–3.5 minutes; 35% B to 2% B from 3.5–11.5 minutes; 2% B was held from 11.5–16.5 minutes; 2% B to 85% B from 16.5–17.5 minutes; 85% B was held for 7 minutes to re-equilibrate the column.	Myristate	46	-8.075741668326087	-8.174104028869563	0.09836236054347831	0.0019770540000001446	0.5048784632609183	0.7618697223099105	0.6591468825906434	0.8466983969449522
AN001240	Flow rate was 0.3ml/min. Gradients were run starting from 85% buffer B (0.1% formic acid in acetonitrile) to 35% B from 0–3.5 minutes; 35% B to 2% B from 3.5–11.5 minutes; 2% B was held from 11.5–16.5 minutes; 2% B to 85% B from 16.5–17.5 minutes; 85% B was held for 7 minutes to re-equilibrate the column.	Creatinine	46	0.8655575070434781	0.8337661417391303	0.03179136530434782	-0.06105326800000005	0.7885242107158146	0.7618697223099105	0.8669155065179717	0.8466983969449522
AN001243	Flow rate was 0.3ml/min. Gradients were run starting from 85% buffer B (HPLC grade acetonitrile ) to 35% B from 0–3.5 minutes; 35% B to 2% B from 3.5–11.5 minutes; 2% B was held from 11.5–16.5 minutes; 2% B to 85% B from 16.5–17.5 minutes; 85% B was held for 7 minutes to re-equilibrate the column	Glucose	46	0.2874216635	0.3851884970652173	-0.09776683356521737	0.01853207849999998	0.47451591453136865	0.7701352440297171	0.646441970520995	0.8466983969449522
AN001243	Flow rate was 0.3ml/min. Gradients were run starting from 85% buffer B (HPLC grade acetonitrile ) to 35% B from 0–3.5 minutes; 35% B to 2% B from 3.5–11.5 minutes; 2% B was held from 11.5–16.5 minutes; 2% B to 85% B from 16.5–17.5 minutes; 85% B was held for 7 minutes to re-equilibrate the column	Fructose	46	0.2874216635	0.3851884970652173	-0.09776683356521737	0.01853207849999998	0.47451591453136865	0.7701352440297171	0.646441970520995	0.8466983969449522
AN001241	Flow rate was 0.3ml/min. Gradients were run starting from 85% buffer B (0.1% formic acid in acetonitrile) to 35% B from 0–3.5 minutes; 35% B to 2% B from 3.5–11.5 minutes; 2% B was held from 11.5–16.5 minutes; 2% B to 85% B from 16.5–17.5 minutes; 85% B was held for 7 minutes to re-equilibrate the column.	6-Phospho-D-gluconate	46	-4.646643769608696	-4.440090807695653	-0.2065529619130435	0.24446250700000005	0.42505027951598906	0.7784264518658688	0.6053746405227722	0.8508382148301357
AN001243	Flow rate was 0.3ml/min. Gradients were run starting from 85% buffer B (HPLC grade acetonitrile ) to 35% B from 0–3.5 minutes; 35% B to 2% B from 3.5–11.5 minutes; 2% B was held from 11.5–16.5 minutes; 2% B to 85% B from 16.5–17.5 minutes; 85% B was held for 7 minutes to re-equilibrate the column	Shikimate-3-phosphate	46	2.344817532326087	2.278128056065217	0.06668947626086952	0.040672553500000014	0.4862488635565507	0.7867424679798773	0.6529627596330825	0.854957132833624
AN001240	Flow rate was 0.3ml/min. Gradients were run starting from 85% buffer B (0.1% formic acid in acetonitrile) to 35% B from 0–3.5 minutes; 35% B to 2% B from 3.5–11.5 minutes; 2% B was held from 11.5–16.5 minutes; 2% B to 85% B from 16.5–17.5 minutes; 85% B was held for 7 minutes to re-equilibrate the column.	4-Acetamidobutanoate	46	-7.695579090347826	-7.688316889847825	-0.007262200499999999	-0.057522687500000114	0.9596685026221774	0.8118304674585772	0.9648004197484993	0.8671825447852984
AN001243	Flow rate was 0.3ml/min. Gradients were run starting from 85% buffer B (HPLC grade acetonitrile ) to 35% B from 0–3.5 minutes; 35% B to 2% B from 3.5–11.5 minutes; 2% B was held from 11.5–16.5 minutes; 2% B to 85% B from 16.5–17.5 minutes; 85% B was held for 7 minutes to re-equilibrate the column	D-Gluconic acid	46	0.6376106310869565	0.6131114475	0.024499183586956484	0.05017680349999995	0.878783835450712	0.8118304674585772	0.9127699506338888	0.8671825447852984
AN001241	Flow rate was 0.3ml/min. Gradients were run starting from 85% buffer B (0.1% formic acid in acetonitrile) to 35% B from 0–3.5 minutes; 35% B to 2% B from 3.5–11.5 minutes; 2% B was held from 11.5–16.5 minutes; 2% B to 85% B from 16.5–17.5 minutes; 85% B was held for 7 minutes to re-equilibrate the column.	2,3-Dihydroxybenzoic acid	46	-7.238480113086956	-7.456306612565218	0.21782649947826085	0.0235638680000001	0.37432329639144635	0.8118304674585772	0.5629822377727353	0.8671825447852984
AN001242	Flow rate was 0.3ml/min. Gradients were run starting from 85% buffer B (HPLC grade acetonitrile ) to 35% B from 0–3.5 minutes; 35% B to 2% B from 3.5–11.5 minutes; 2% B was held from 11.5–16.5 minutes; 2% B to 85% B from 16.5–17.5 minutes; 85% B was held for 7 minutes to re-equilibrate the column	Imidazole	46	-5.64883439476087	-5.615309428021739	-0.033524966739130406	0.10013559750000045	0.6352476636806137	0.8286633953179035	0.7382672930029104	0.8791986900242132
AN001242	Flow rate was 0.3ml/min. Gradients were run starting from 85% buffer B (HPLC grade acetonitrile ) to 35% B from 0–3.5 minutes; 35% B to 2% B from 3.5–11.5 minutes; 2% B was held from 11.5–16.5 minutes; 2% B to 85% B from 16.5–17.5 minutes; 85% B was held for 7 minutes to re-equilibrate the column	Xanthine	46	-4.967512541413043	-4.969268137173912	0.0017555957608695351	0.03454195750000011	0.9889847178156665	0.8371093910336924	0.9889847178156665	0.8791986900242132
AN001242	Flow rate was 0.3ml/min. Gradients were run starting from 85% buffer B (HPLC grade acetonitrile ) to 35% B from 0–3.5 minutes; 35% B to 2% B from 3.5–11.5 minutes; 2% B was held from 11.5–16.5 minutes; 2% B to 85% B from 16.5–17.5 minutes; 85% B was held for 7 minutes to re-equilibrate the column	Creatine	46	0.9266852680869565	0.8912885234782608	0.03539674460869568	0.04098361899999997	0.7113158575463385	0.8371093910336924	0.7959963167780455	0.8791986900242132
AN001240	Flow rate was 0.3ml/min. Gradients were run starting from 85% buffer B (0.1% formic acid in acetonitrile) to 35% B from 0–3.5 minutes; 35% B to 2% B from 3.5–11.5 minutes; 2% B was held from 11.5–16.5 minutes; 2% B to 85% B from 16.5–17.5 minutes; 85% B was held for 7 minutes to re-equilibrate the column.	Putrescine	46	-6.492525891739132	-6.530610338021739	0.03808444628260871	-0.08310862950000031	0.9378219963291937	0.8795973602939	0.9530299205939915	0.9124060487417013
AN001241	Flow rate was 0.3ml/min. Gradients were run starting from 85% buffer B (0.1% formic acid in acetonitrile) to 35% B from 0–3.5 minutes; 35% B to 2% B from 3.5–11.5 minutes; 2% B was held from 11.5–16.5 minutes; 2% B to 85% B from 16.5–17.5 minutes; 85% B was held for 7 minutes to re-equilibrate the column.	Phosphoenolpyruvate	46	-3.337696261891305	-3.3144666806521736	-0.02322958123913047	-0.10376490800000004	0.7453108349270197	0.8881399304241029	0.8242260998016453	0.9124060487417013
AN001240	Flow rate was 0.3ml/min. Gradients were run starting from 85% buffer B (0.1% formic acid in acetonitrile) to 35% B from 0–3.5 minutes; 35% B to 2% B from 3.5–11.5 minutes; 2% B was held from 11.5–16.5 minutes; 2% B to 85% B from 16.5–17.5 minutes; 85% B was held for 7 minutes to re-equilibrate the column.	2-Hydroxypyridine	46	-6.342115542673914	-6.3935627343913035	0.051447191717391316	0.0002562990000001264	0.6479292017377498	0.8881399304241029	0.747304846176055	0.9124060487417013
AN001243	Flow rate was 0.3ml/min. Gradients were run starting from 85% buffer B (HPLC grade acetonitrile ) to 35% B from 0–3.5 minutes; 35% B to 2% B from 3.5–11.5 minutes; 2% B was held from 11.5–16.5 minutes; 2% B to 85% B from 16.5–17.5 minutes; 85% B was held for 7 minutes to re-equilibrate the column	Citrate	46	4.115276079195652	4.194677190891305	-0.07940111169565203	0.16925831850000028	0.8226347890057496	0.8881399304241029	0.8737589849326606	0.9124060487417013
AN001243	Flow rate was 0.3ml/min. Gradients were run starting from 85% buffer B (HPLC grade acetonitrile ) to 35% B from 0–3.5 minutes; 35% B to 2% B from 3.5–11.5 minutes; 2% B was held from 11.5–16.5 minutes; 2% B to 85% B from 16.5–17.5 minutes; 85% B was held for 7 minutes to re-equilibrate the column	Mannose	46	-2.7695559521304345	-2.6432886140217393	-0.12626733810869564	0.1385117579999997	0.4677773561053711	0.9052623889877793	0.646441970520995	0.9249420061396876
AN001243	Flow rate was 0.3ml/min. Gradients were run starting from 85% buffer B (HPLC grade acetonitrile ) to 35% B from 0–3.5 minutes; 35% B to 2% B from 3.5–11.5 minutes; 2% B was held from 11.5–16.5 minutes; 2% B to 85% B from 16.5–17.5 minutes; 85% B was held for 7 minutes to re-equilibrate the column	Methylmalonic acid	46	-3.2095392617391307	-3.043592680586957	-0.16594658115217387	0.09783645900000004	0.410138664747871	0.9310248382980433	0.5885959463557232	0.9461225383785521
AN001240	Flow rate was 0.3ml/min. Gradients were run starting from 85% buffer B (0.1% formic acid in acetonitrile) to 35% B from 0–3.5 minutes; 35% B to 2% B from 3.5–11.5 minutes; 2% B was held from 11.5–16.5 minutes; 2% B to 85% B from 16.5–17.5 minutes; 85% B was held for 7 minutes to re-equilibrate the column.	Adenine	46	-2.986747242891304	-2.9976618648913047	0.010914621999999983	0.1274279855	0.9287610006810162	0.9482409278507191	0.94895145721756	0.9584370668598666
AN001241	Flow rate was 0.3ml/min. Gradients were run starting from 85% buffer B (0.1% formic acid in acetonitrile) to 35% B from 0–3.5 minutes; 35% B to 2% B from 3.5–11.5 minutes; 2% B was held from 11.5–16.5 minutes; 2% B to 85% B from 16.5–17.5 minutes; 85% B was held for 7 minutes to re-equilibrate the column.	Uric acid	46	-0.9404668627173913	-0.9561651548043478	0.015698292086956535	0.07591049350000001	0.903907705604427	0.9568583652054201	0.9309726286330341	0.9619752548589251
AN001241	Flow rate was 0.3ml/min. Gradients were run starting from 85% buffer B (0.1% formic acid in acetonitrile) to 35% B from 0–3.5 minutes; 35% B to 2% B from 3.5–11.5 minutes; 2% B was held from 11.5–16.5 minutes; 2% B to 85% B from 16.5–17.5 minutes; 85% B was held for 7 minutes to re-equilibrate the column.	Ketoglutarate	46	-3.900162258673914	-3.879856419695653	-0.02030583897826088	-0.03702677050000025	0.8755620637884289	0.9741070958191926	0.9127699506338888	0.9741070958191926
