# Supplementary material for: Concordant RNA-protein evidence and human tissue metabolomics prioritize UPP1-associated nucleotide remodeling in prostate cancer
Source: PLoS One. 2026 Jul 31;21(7):e0354354. doi: 10.1371/journal.pone.0354354 (PMC13426977; doi:10.1371/journal.pone.0354354)
Supplement: S1 Data — (ZIP) [file pone.0354354.s001.zip › ST000784_pyrimidine_targets.csv]

Analysis_ID	Analysis	Metabolite	n_pairs	mean_cancer	mean_benign	mean_diff_cancer_minus_benign	median_diff_cancer_minus_benign	paired_t_p	wilcoxon_p	paired_t_fdr	wilcoxon_fdr
AN001240	Flow rate was 0.3ml/min. Gradients were run starting from 85% buffer B (0.1% formic acid in acetonitrile) to 35% B from 0–3.5 minutes; 35% B to 2% B from 3.5–11.5 minutes; 2% B was held from 11.5–16.5 minutes; 2% B to 85% B from 16.5–17.5 minutes; 85% B was held for 7 minutes to re-equilibrate the column.	Adenosine 3,5-cyclic monophosphate	46	-7.428817643673913	-7.842827382391305	0.4140097387173913	0.5994517850000007	0.016890980794558287	0.008136696037098545	0.06351008778753917	0.0373097281701104
AN001240	Flow rate was 0.3ml/min. Gradients were run starting from 85% buffer B (0.1% formic acid in acetonitrile) to 35% B from 0–3.5 minutes; 35% B to 2% B from 3.5–11.5 minutes; 2% B was held from 11.5–16.5 minutes; 2% B to 85% B from 16.5–17.5 minutes; 85% B was held for 7 minutes to re-equilibrate the column.	Adenosine 5-monophosphate	46	3.6424668361086954	3.3396088273478255	0.30285800876086955	0.3674330115000002	0.01590542470353538	0.013843877088220324	0.06229624675551358	0.0553755083528813
AN001243	Flow rate was 0.3ml/min. Gradients were run starting from 85% buffer B (HPLC grade acetonitrile ) to 35% B from 0–3.5 minutes; 35% B to 2% B from 3.5–11.5 minutes; 2% B was held from 11.5–16.5 minutes; 2% B to 85% B from 16.5–17.5 minutes; 85% B was held for 7 minutes to re-equilibrate the column	Carbamoyl phosphate	46	0.6537261213260868	0.5353088601521739	0.11841726117391306	0.1776367190000001	0.6641607979561166	0.41612091906745263	0.7567407879742419	0.5794869095161562
AN001240	Flow rate was 0.3ml/min. Gradients were run starting from 85% buffer B (0.1% formic acid in acetonitrile) to 35% B from 0–3.5 minutes; 35% B to 2% B from 3.5–11.5 minutes; 2% B was held from 11.5–16.5 minutes; 2% B to 85% B from 16.5–17.5 minutes; 85% B was held for 7 minutes to re-equilibrate the column.	Cytidine 5 -Monophosphate	46	-0.7029152927826088	-0.9715086829130436	0.2685933901304348	0.450767457	0.06963214423807847	0.03043949097579457	0.17932661803779112	0.09058643384969224
AN001240	Flow rate was 0.3ml/min. Gradients were run starting from 85% buffer B (0.1% formic acid in acetonitrile) to 35% B from 0–3.5 minutes; 35% B to 2% B from 3.5–11.5 minutes; 2% B was held from 11.5–16.5 minutes; 2% B to 85% B from 16.5–17.5 minutes; 85% B was held for 7 minutes to re-equilibrate the column.	Cytosine	46	-1.2473221846086955	-1.3242770100652173	0.07695482545652176	0.09690843250000003	0.6061360284717325	0.5441216889665839	0.7258189385521383	0.6958835205831141
AN001240	Flow rate was 0.3ml/min. Gradients were run starting from 85% buffer B (0.1% formic acid in acetonitrile) to 35% B from 0–3.5 minutes; 35% B to 2% B from 3.5–11.5 minutes; 2% B was held from 11.5–16.5 minutes; 2% B to 85% B from 16.5–17.5 minutes; 85% B was held for 7 minutes to re-equilibrate the column.	Deoxycytidine monophosphate	46	-9.396189628978261	-9.073459132413044	-0.3227304965652173	-0.18468339749999974	0.3620988510505775	0.37965237274559627	0.5489885806250692	0.5448446265356649
AN001240	Flow rate was 0.3ml/min. Gradients were run starting from 85% buffer B (0.1% formic acid in acetonitrile) to 35% B from 0–3.5 minutes; 35% B to 2% B from 3.5–11.5 minutes; 2% B was held from 11.5–16.5 minutes; 2% B to 85% B from 16.5–17.5 minutes; 85% B was held for 7 minutes to re-equilibrate the column.	Deoxyguanosine monophosphate	46	-4.642702228043476	-4.941040927826088	0.2983386997826088	0.4762356970000001	0.07833021285705616	0.08841893037705972	0.18802766554604897	0.19788998703437177
AN001241	Flow rate was 0.3ml/min. Gradients were run starting from 85% buffer B (0.1% formic acid in acetonitrile) to 35% B from 0–3.5 minutes; 35% B to 2% B from 3.5–11.5 minutes; 2% B was held from 11.5–16.5 minutes; 2% B to 85% B from 16.5–17.5 minutes; 85% B was held for 7 minutes to re-equilibrate the column.	Dihydroorotate	46	-7.2755181822173896	-7.187715181760871	-0.08780300045652185	-0.17849803550000054	0.5406269600213985	0.44800304714163985	0.6733525868420379	0.6103229917581761
AN001240	Flow rate was 0.3ml/min. Gradients were run starting from 85% buffer B (0.1% formic acid in acetonitrile) to 35% B from 0–3.5 minutes; 35% B to 2% B from 3.5–11.5 minutes; 2% B was held from 11.5–16.5 minutes; 2% B to 85% B from 16.5–17.5 minutes; 85% B was held for 7 minutes to re-equilibrate the column.	Guanosine monophosphate	46	-2.0793956307826083	-2.7852158263043485	0.7058201955217391	0.6644275049999999	0.004292932572518295	0.002709321432831757	0.02123871904298525	0.019590478052783473
AN001240	Flow rate was 0.3ml/min. Gradients were run starting from 85% buffer B (0.1% formic acid in acetonitrile) to 35% B from 0–3.5 minutes; 35% B to 2% B from 3.5–11.5 minutes; 2% B was held from 11.5–16.5 minutes; 2% B to 85% B from 16.5–17.5 minutes; 85% B was held for 7 minutes to re-equilibrate the column.	N-carbamoyl-L-aspartate	46	-7.969784242369565	-8.23400667123913	0.26422242886956543	0.4340498405000002	0.05530752340518479	0.010313172218843647	0.14854020571678203	0.04616372326530014
AN001241	Flow rate was 0.3ml/min. Gradients were run starting from 85% buffer B (0.1% formic acid in acetonitrile) to 35% B from 0–3.5 minutes; 35% B to 2% B from 3.5–11.5 minutes; 2% B was held from 11.5–16.5 minutes; 2% B to 85% B from 16.5–17.5 minutes; 85% B was held for 7 minutes to re-equilibrate the column.	Octulose-monophosphate	46	-5.789481446152175	-5.938874409021739	0.14939296286956522	0.10329156849999999	0.32462399341182213	0.27264477041572377	0.5128513509363241	0.43438319354369553
AN001241	Flow rate was 0.3ml/min. Gradients were run starting from 85% buffer B (0.1% formic acid in acetonitrile) to 35% B from 0–3.5 minutes; 35% B to 2% B from 3.5–11.5 minutes; 2% B was held from 11.5–16.5 minutes; 2% B to 85% B from 16.5–17.5 minutes; 85% B was held for 7 minutes to re-equilibrate the column.	Ribose-5-phosphate	46	-5.225538767260869	-5.031973223326086	-0.19356554393478267	-0.15163233700000012	0.17660565254084795	0.20712819215054878	0.33357777231803426	0.35400091022093794
AN001240	Flow rate was 0.3ml/min. Gradients were run starting from 85% buffer B (0.1% formic acid in acetonitrile) to 35% B from 0–3.5 minutes; 35% B to 2% B from 3.5–11.5 minutes; 2% B was held from 11.5–16.5 minutes; 2% B to 85% B from 16.5–17.5 minutes; 85% B was held for 7 minutes to re-equilibrate the column.	Uracil	46	-1.4200216186304344	-1.3832341821956522	-0.036787436434782605	-0.23215764050000004	0.8074698788982619	0.6887763793043007	0.8713209823925451	0.8036396732886638
AN001241	Flow rate was 0.3ml/min. Gradients were run starting from 85% buffer B (0.1% formic acid in acetonitrile) to 35% B from 0–3.5 minutes; 35% B to 2% B from 3.5–11.5 minutes; 2% B was held from 11.5–16.5 minutes; 2% B to 85% B from 16.5–17.5 minutes; 85% B was held for 7 minutes to re-equilibrate the column.	Uridine	46	-5.157623346717391	-5.21596062223913	0.05833727552173923	0.16049386799999965	0.5323855952052081	0.46112691777497616	0.6717348449569069	0.6236824499402555
AN001240	Flow rate was 0.3ml/min. Gradients were run starting from 85% buffer B (0.1% formic acid in acetonitrile) to 35% B from 0–3.5 minutes; 35% B to 2% B from 3.5–11.5 minutes; 2% B was held from 11.5–16.5 minutes; 2% B to 85% B from 16.5–17.5 minutes; 85% B was held for 7 minutes to re-equilibrate the column.	Uridine 5'-monophosphate	46	-5.580990241652175	-5.845532117347826	0.2645418756956522	0.328951843	0.07700943899292634	0.049868089435022966	0.18802766554604897	0.12669190288897725
